# Supplementary material for: Unravelling actionable biology using transcriptomic data to integrate mitotic index and Ki-67 in the management of lung neuroendocrine tumors
Source: Oncotarget. 2021 Feb 2;12(3):209–20. doi: 10.18632/oncotarget.27874 (PMC7869577; doi:10.18632/oncotarget.27874)
Supplement: Supplementary file 2 [file oncotarget-12-209-s002.xlsx]

## Sheet: All Samples-GeneDiff.
Mitotic Index				Ki-67
Gene	Correlation	Gene Symbol		Gene	Correlation	Gene Symbol
8336	0.88	H2AC17		8336	0.92	H2AC17
8329	0.86	H2AC13		8348	0.86	H2BC17
126961	0.85	H3C14		8329	0.86	H2AC13
333932	0.85	H3C15		8337	0.85	H2AC18
8330	0.84	H2AC15		8332	0.85	H2AC16
8341	0.83	H2BC15		699	0.85	BUB1
8354	0.83	H3C11		4288	0.84	MKI67
284958	0.82	NT5DC4		9787	0.84	DLGAP5
23531	0.82	MMD		8368	0.84	H4C13
8363	0.82	H4C11		113130	0.84	CDCA5
389170	-0.83	LEKR1		6304	-0.87	SATB1
5581	-0.82	PRKCE		118491	-0.86	CFAP70
776	-0.81	CACNA1D		1408	-0.86	CRY2
23229	-0.81	ARHGEF9		23229	-0.86	ARHGEF9
8237	-0.8	USP11		3777	-0.85	KCNK3
744	-0.8	MPPED2		51361	-0.85	HOOK1
84502	-0.8	JPH4		27156	-0.85	RSPH14
2259	-0.79	FGF14		283848	-0.85	CES4A
7567	-0.79	ZNF19		2053	-0.85	EPHX2
23242	-0.79	COBL		18	-0.85	ABAT

## Sheet: All Samples-PathwayDiff.
Mitotic Index					Ki-67
Name	Stat (dist.dir)	pval	FDR		Name	Stat (dist.dir)	pval	FDR
REACTOME_HDMS_DEMETHYLATE_HISTONES	0.53497	0.00022857	0.00183972		REACTOME_RESOLUTION_OF_AP_SITES_VIA_THE_MULTIPLE_NUCLEOTIDE_PATCH_REPLACEMENT_PATHWAY	0.52411	0.00029291	0.00394534
REACTOME_G1_S_SPECIFIC_TRANSCRIPTION	0.63578	0.00022936	0.00183972		REACTOME_DECTIN_2_FAMILY	0.53504	0.0003096	0.00394534
REACTOME_DAP12_SIGNALING	0.58731	0.00022936	0.00183972		REACTOME_G0_AND_EARLY_G1	0.63173	0.00031959	0.00394534
REACTOME_GPVI_MEDIATED_ACTIVATION_CASCADE	0.53499	0.00022999	0.00183972		REACTOME_G1_S_SPECIFIC_TRANSCRIPTION	0.64966	0.00032165	0.00394534
REACTOME_DNA_STRAND_ELONGATION	0.62149	0.00023026	0.00183972		REACTOME_DAP12_SIGNALING	0.60131	0.00032165	0.00394534
REACTOME_G0_AND_EARLY_G1	0.5979	0.00023036	0.00183972		REACTOME_MET_ACTIVATES_PTK2_SIGNALING	0.55544	0.000323	0.00394534
REACTOME_ACTIVATION_OF_ATR_IN_RESPONSE_TO_REPLICATION_STRESS	0.60984	0.00023063	0.00183972		REACTOME_DNA_STRAND_ELONGATION	0.6449	0.00032362	0.00394534
REACTOME_METALLOPROTEASE_DUBS	0.54277	0.00023063	0.00183972		REACTOME_TNFS_BIND_THEIR_PHYSIOLOGICAL_RECEPTORS	0.5345	0.00032362	0.00394534
REACTOME_ELASTIC_FIBRE_FORMATION	0.54005	0.00023137	0.00183972		REACTOME_INTERLEUKIN_7_SIGNALING	0.58152	0.00032373	0.00394534
REACTOME_TP53_REGULATES_TRANSCRIPTION_OF_CELL_CYCLE_GENES	0.50053	0.00023299	0.00183972		REACTOME_GENERATION_OF_SECOND_MESSENGER_MOLECULES	0.52894	0.00032733	0.00394534
REACTOME_DAP12_INTERACTIONS	0.5712	0.00023441	0.00183972		REACTOME_ACTIVATION_OF_THE_PRE_REPLICATIVE_COMPLEX	0.65904	0.00033025	0.00394534
REACTOME_EXTENSION_OF_TELOMERES	0.55168	0.0002348	0.00183972		REACTOME_TRANSCRIPTIONAL_REGULATION_BY_THE_AP_2_TFAP2_FAMILY_OF_TRANSCRIPTION_FACTORS	0.51906	0.00033467	0.00394534
REACTOME_MET_ACTIVATES_PTK2_SIGNALING	0.57447	0.0002348	0.00183972		REACTOME_GPVI_MEDIATED_ACTIVATION_CASCADE	0.52801	0.00033535	0.00394534
REACTOME_CHEMOKINE_RECEPTORS_BIND_CHEMOKINES	0.65773	0.00023563	0.00183972		REACTOME_ACTIVATION_OF_ATR_IN_RESPONSE_TO_REPLICATION_STRESS	0.61856	0.00034953	0.00394534
REACTOME_COLLAGEN_CHAIN_TRIMERIZATION	0.59	0.00023585	0.00183972		REACTOME_METALLOPROTEASE_DUBS	0.5835	0.00034953	0.00394534
REACTOME_INTERLEUKIN_7_SIGNALING	0.54735	0.00023663	0.00183972		REACTOME_GENE_AND_PROTEIN_EXPRESSION_BY_JAK_STAT_SIGNALING_AFTER_INTERLEUKIN_12_STIMULATION	0.50301	0.00034953	0.00394534
REACTOME_MET_PROMOTES_CELL_MOTILITY	0.50832	0.00023663	0.00183972		REACTOME_COLLAGEN_CHAIN_TRIMERIZATION	0.51326	0.00035039	0.00394534
REACTOME_ACTIVATED_PKN1_STIMULATES_TRANSCRIPTION_OF_AR_ANDROGEN_RECEPTOR_REGULATED_GENES_KLK2_AND_KLK3	0.73176	0.00023861	0.00183972		REACTOME_DAP12_INTERACTIONS	0.5555	0.00035137	0.00394534
REACTOME_ACTIVATION_OF_THE_PRE_REPLICATIVE_COMPLEX	0.64806	0.00023906	0.00183972		REACTOME_BINDING_AND_UPTAKE_OF_LIGANDS_BY_SCAVENGER_RECEPTORS	0.46253	0.00035587	0.00394534
REACTOME_DEPURINATION	0.66259	0.00023918	0.00183972		REACTOME_HDMS_DEMETHYLATE_HISTONES	0.53314	0.00036088	0.00394534
REACTOME_INTERLEUKIN_10_SIGNALING	0.65407	0.00023964	0.00183972		REACTOME_CHEMOKINE_RECEPTORS_BIND_CHEMOKINES	0.63655	0.00036114	0.00394534
REACTOME_ERCC6_CSB_AND_EHMT2_G9A_POSITIVELY_REGULATE_RRNA_EXPRESSION	0.70383	0.00024143	0.00183972		REACTOME_ELASTIC_FIBRE_FORMATION	0.48909	0.00036337	0.00394534
REACTOME_CONDENSATION_OF_PROPHASE_CHROMOSOMES	0.72912	0.00024166	0.00183972		REACTOME_INTERLEUKIN_10_SIGNALING	0.71374	0.0003667	0.00394534
REACTOME_ASSEMBLY_OF_COLLAGEN_FIBRILS_AND_OTHER_MULTIMERIC_STRUCTURES	0.58071	0.00024278	0.00183972		REACTOME_TP53_REGULATES_TRANSCRIPTION_OF_CELL_CYCLE_GENES	0.49544	0.00037313	0.00394534
REACTOME_DNA_METHYLATION	0.76375	0.00024278	0.00183972		REACTOME_INTERLEUKIN_12_FAMILY_SIGNALING	0.46329	0.00038285	0.00394534
REACTOME_BASE_EXCISION_REPAIR_AP_SITE_FORMATION	0.64398	0.00024278	0.00183972		REACTOME_DEPURINATION	0.681	0.00038926	0.00394534
REACTOME_ASSEMBLY_OF_THE_PRE_REPLICATIVE_COMPLEX	0.39091	0.00024337	0.00183972		REACTOME_E3_UBIQUITIN_LIGASES_UBIQUITINATE_TARGET_PROTEINS	0.42039	0.00039541	0.00394534
REACTOME_INTERFERON_ALPHA_BETA_SIGNALING	0.5008	0.00024337	0.00183972		REACTOME_ACTIVATED_PKN1_STIMULATES_TRANSCRIPTION_OF_AR_ANDROGEN_RECEPTOR_REGULATED_GENES_KLK2_AND_KLK3	0.75996	0.00039635	0.00394534
REACTOME_ECM_PROTEOGLYCANS	0.43503	0.00024337	0.00183972		REACTOME_ACTIVATION_OF_THE_MRNA_UPON_BINDING_OF_THE_CAP_BINDING_COMPLEX_AND_EIFS_AND_SUBSEQUENT_BINDING_TO_43S	0.43617	0.00039714	0.00394534
REACTOME_PKMTS_METHYLATE_HISTONE_LYSINES	0.45626	0.00024337	0.00183972		REACTOME_RRNA_MODIFICATION_IN_THE_NUCLEUS_AND_CYTOSOL	0.49922	0.00039714	0.00394534
REACTOME_RMTS_METHYLATE_HISTONE_ARGININES	0.60804	0.00024337	0.00183972		REACTOME_ASSEMBLY_OF_COLLAGEN_FIBRILS_AND_OTHER_MULTIMERIC_STRUCTURES	0.53098	0.00040437	0.00394534
REACTOME_PRC2_METHYLATES_HISTONES_AND_DNA	0.72503	0.00024456	0.00183972		REACTOME_DNA_METHYLATION	0.78997	0.00040437	0.00394534
REACTOME_COLLAGEN_BIOSYNTHESIS_AND_MODIFYING_ENZYMES	0.54786	0.0002457	0.00183972		REACTOME_BASE_EXCISION_REPAIR_AP_SITE_FORMATION	0.6362	0.00040437	0.00394534
REACTOME_NONHOMOLOGOUS_END_JOINING_NHEJ	0.53272	0.0002457	0.00183972		REACTOME_COLLAGEN_BIOSYNTHESIS_AND_MODIFYING_ENZYMES	0.49212	0.00040617	0.00394534
REACTOME_FORMATION_OF_THE_BETA_CATENIN:TCF_TRANSACTIVATING_COMPLEX	0.6453	0.000246	0.00183972		REACTOME_NONHOMOLOGOUS_END_JOINING_NHEJ	0.54839	0.00040617	0.00394534
REACTOME_DNA_DAMAGE_TELOMERE_STRESS_INDUCED_SENESCENCE	0.61891	0.00024612	0.00183972		REACTOME_COLLAGEN_DEGRADATION	0.5582	0.00041374	0.00394534
REACTOME_NUCLEOSOME_ASSEMBLY	0.68646	0.00024637	0.00183972		REACTOME_SIRT1_NEGATIVELY_REGULATES_RRNA_EXPRESSION	0.76626	0.00041374	0.00394534
REACTOME_PROTEIN_UBIQUITINATION	0.38217	0.00024814	0.00183972		REACTOME_PRC2_METHYLATES_HISTONES_AND_DNA	0.75164	0.00041649	0.00394534
REACTOME_MEIOTIC_SYNAPSIS	0.58138	0.00024832	0.00183972		REACTOME_NUCLEOSOME_ASSEMBLY	0.70554	0.00042212	0.00394534
REACTOME_DNA_DOUBLE_STRAND_BREAK_RESPONSE	0.52096	0.00024857	0.00183972		REACTOME_ASSEMBLY_OF_THE_PRE_REPLICATIVE_COMPLEX	0.44096	0.00042301	0.00394534
REACTOME_BASE_EXCISION_REPAIR	0.60657	0.00024931	0.00183972		REACTOME_INTERFERON_ALPHA_BETA_SIGNALING	0.48656	0.00042301	0.00394534
REACTOME_TELOMERE_MAINTENANCE	0.64507	0.00024963	0.00183972		REACTOME_PKMTS_METHYLATE_HISTONE_LYSINES	0.48614	0.00042301	0.00394534
REACTOME_COLLAGEN_DEGRADATION	0.59941	0.00025075	0.00183972		REACTOME_G1_S_DNA_DAMAGE_CHECKPOINTS	0.38555	0.00042301	0.00394534
REACTOME_SIRT1_NEGATIVELY_REGULATES_RRNA_EXPRESSION	0.73431	0.00025075	0.00183972		REACTOME_ERCC6_CSB_AND_EHMT2_G9A_POSITIVELY_REGULATE_RRNA_EXPRESSION	0.72541	0.0004279	0.00394534
REACTOME_PRE_NOTCH_EXPRESSION_AND_PROCESSING	0.62489	0.00025138	0.00183972		REACTOME_MEIOTIC_SYNAPSIS	0.59588	0.000429	0.00394534
REACTOME_NEGATIVE_EPIGENETIC_REGULATION_OF_RRNA_EXPRESSION	0.54955	0.00025138	0.00183972		REACTOME_CONDENSATION_OF_PROPHASE_CHROMOSOMES	0.749	0.00043029	0.00394534
REACTOME_INTERFERON_GAMMA_SIGNALING	0.52661	0.00025157	0.00183972		REACTOME_RMTS_METHYLATE_HISTONE_ARGININES	0.61561	0.00043459	0.00394534
REACTOME_HDACS_DEACETYLATE_HISTONES	0.65246	0.00025157	0.00183972		REACTOME_DNA_DAMAGE_TELOMERE_STRESS_INDUCED_SENESCENCE	0.63586	0.00043879	0.00394534
REACTOME_INTEGRIN_CELL_SURFACE_INTERACTIONS	0.52951	0.0002524	0.00183972		REACTOME_THE_ROLE_OF_GTSE1_IN_G2_M_PROGRESSION_AFTER_G2_CHECKPOINT	0.4433	0.00043879	0.00394534
REACTOME_DNA_REPLICATION_PRE_INITIATION	0.45209	0.0002524	0.00183972		REACTOME_DNA_DOUBLE_STRAND_BREAK_RESPONSE	0.52508	0.00044248	0.00394534
REACTOME_COLLAGEN_FORMATION	0.54641	0.00025259	0.00183972		REACTOME_PROTEIN_UBIQUITINATION	0.40651	0.00044326	0.00394534
REACTOME_RHO_GTPASES_ACTIVATE_PKNS	0.63122	0.00025259	0.00183972		REACTOME_TELOMERE_MAINTENANCE	0.65524	0.00044464	0.00394534
REACTOME_AMYLOID_FIBER_FORMATION	0.57799	0.00025265	0.00183972		REACTOME_MEIOTIC_RECOMBINATION	0.66733	0.00045641	0.00394534
REACTOME_PROCESSING_OF_DNA_DOUBLE_STRAND_BREAK_ENDS	0.52059	0.00025272	0.00183972		REACTOME_RNA_POLYMERASE_I_PROMOTER_ESCAPE	0.66516	0.00046041	0.00394534
REACTOME_CHROMOSOME_MAINTENANCE	0.62308	0.00025291	0.00183972		REACTOME_INTEGRIN_CELL_SURFACE_INTERACTIONS	0.49967	0.00046361	0.00394534
REACTOME_RNA_POLYMERASE_I_TRANSCRIPTION	0.55924	0.00025291	0.00183972		REACTOME_DNA_REPLICATION_PRE_INITIATION	0.48137	0.00046361	0.00394534
REACTOME_MEIOTIC_RECOMBINATION	0.66751	0.00025374	0.00183972		REACTOME_COLLAGEN_FORMATION	0.50438	0.00046751	0.00394534
REACTOME_INTERLEUKIN_4_AND_INTERLEUKIN_13_SIGNALING	0.50316	0.00025374	0.00183972		REACTOME_RHO_GTPASES_ACTIVATE_PKNS	0.66142	0.00046751	0.00394534
REACTOME_ANTIGEN_PROCESSING_CROSS_PRESENTATION	0.37241	0.00025465	0.00183972		REACTOME_TRANSCRIPTIONAL_REGULATION_OF_GRANULOPOIESIS	0.75418	0.00047037	0.00394534
REACTOME_TRANSCRIPTIONAL_REGULATION_OF_GRANULOPOIESIS	0.71945	0.00025471	0.00183972		REACTOME_INTERFERON_GAMMA_SIGNALING	0.4819	0.00047125	0.00394534
REACTOME_MEIOSIS	0.56927	0.00025491	0.00183972		REACTOME_HDACS_DEACETYLATE_HISTONES	0.67198	0.00047125	0.00394534
REACTOME_RNA_POLYMERASE_I_PROMOTER_ESCAPE	0.63025	0.0002553	0.00183972		REACTOME_FORMATION_OF_THE_BETA_CATENIN:TCF_TRANSACTIVATING_COMPLEX	0.66878	0.00047461	0.00394534
REACTOME_SENESCENCE_ASSOCIATED_SECRETORY_PHENOTYPE_SASP	0.59447	0.00025536	0.00183972		REACTOME_BASE_EXCISION_REPAIR	0.59127	0.00047824	0.00394534
REACTOME_G2_M_DNA_DAMAGE_CHECKPOINT	0.5364	0.00025582	0.00183972		REACTOME_G2_M_DNA_DAMAGE_CHECKPOINT	0.53712	0.00047916	0.00394534
REACTOME_RUNX1_REGULATES_GENES_INVOLVED_IN_MEGAKARYOCYTE_DIFFERENTIATION_AND_PLATELET_FUNCTION	0.60279	0.00025582	0.00183972		REACTOME_RUNX1_REGULATES_GENES_INVOLVED_IN_MEGAKARYOCYTE_DIFFERENTIATION_AND_PLATELET_FUNCTION	0.62045	0.00047916	0.00394534
REACTOME_IMMUNOREGULATORY_INTERACTIONS_BETWEEN_A_LYMPHOID_AND_A_NON_LYMPHOID_CELL	0.60814	0.00025615	0.00183972		REACTOME_PROCESSING_OF_DNA_DOUBLE_STRAND_BREAK_ENDS	0.53328	0.00048356	0.00394534
REACTOME_DNA_REPLICATION	0.39378	0.00025615	0.00183972		REACTOME_NONSENSE_MEDIATED_DECAY_NMD_INDEPENDENT_OF_THE_EXON_JUNCTION_COMPLEX_EJC	0.45286	0.00048356	0.00394534
REACTOME_POSITIVE_EPIGENETIC_REGULATION_OF_RRNA_EXPRESSION	0.60714	0.00025674	0.00183972		REACTOME_ANTIGEN_PROCESSING_CROSS_PRESENTATION	0.39652	0.00048804	0.00394534
REACTOME_TNFR2_NON_CANONICAL_NF_KB_PATHWAY	0.3429	0.00025813	0.00183972		REACTOME_TRANSCRIPTIONAL_REGULATION_BY_SMALL_RNAS	0.63714	0.00049432	0.00394534
REACTOME_MITOTIC_SPINDLE_CHECKPOINT	0.3908	0.0002584	0.00183972		REACTOME_TNFR2_NON_CANONICAL_NF_KB_PATHWAY	0.36591	0.00049776	0.00394534
REACTOME_TRANSCRIPTIONAL_REGULATION_BY_SMALL_RNAS	0.59516	0.00025853	0.00183972		REACTOME_POSITIVE_EPIGENETIC_REGULATION_OF_RRNA_EXPRESSION	0.62941	0.00049826	0.00394534
REACTOME_ACTIVATION_OF_HOX_GENES_DURING_DIFFERENTIATION	0.60534	0.00025853	0.00183972		REACTOME_UCH_PROTEINASES	0.3674	0.00049826	0.00394534
REACTOME_CELL_SURFACE_INTERACTIONS_AT_THE_VASCULAR_WALL	0.43692	0.00026048	0.00183972		REACTOME_INTERLEUKIN_4_AND_INTERLEUKIN_13_SIGNALING	0.49185	0.00050454	0.00394534
REACTOME_RUNX1_REGULATES_TRANSCRIPTION_OF_GENES_INVOLVED_IN_DIFFERENTIATION_OF_HSCS	0.55373	0.00026082	0.00183972		REACTOME_SENESCENCE_ASSOCIATED_SECRETORY_PHENOTYPE_SASP	0.6249	0.00051099	0.00394534
REACTOME_FORMATION_OF_THE_CORNIFIED_ENVELOPE	0.50211	0.00026281	0.00183972		REACTOME_SRP_DEPENDENT_COTRANSLATIONAL_PROTEIN_TARGETING_TO_MEMBRANE	0.38847	0.0005123	0.00394534
REACTOME_REPRODUCTION	0.50434	0.00026385	0.00183972		REACTOME_AMYLOID_FIBER_FORMATION	0.59677	0.00051706	0.00394534
REACTOME_GENE_SILENCING_BY_RNA	0.53247	0.00026385	0.00183972		REACTOME_FORMATION_OF_THE_CORNIFIED_ENVELOPE	0.52048	0.00052329	0.00394534
REACTOME_S_PHASE	0.31588	0.00026399	0.00183972		REACTOME_CHROMOSOME_MAINTENANCE	0.62503	0.00052659	0.00394534
REACTOME_ESTROGEN_DEPENDENT_GENE_EXPRESSION	0.52509	0.00026448	0.00183972		REACTOME_RNA_POLYMERASE_I_TRANSCRIPTION	0.58933	0.00052659	0.00394534
REACTOME_DEGRADATION_OF_THE_EXTRACELLULAR_MATRIX	0.43765	0.00026462	0.00183972		REACTOME_PRE_NOTCH_EXPRESSION_AND_PROCESSING	0.62296	0.00053079	0.00394534
REACTOME_EPIGENETIC_REGULATION_OF_GENE_EXPRESSION	0.47785	0.00026582	0.00183972		REACTOME_NEGATIVE_EPIGENETIC_REGULATION_OF_RRNA_EXPRESSION	0.58448	0.00053079	0.00394534
REACTOME_HATS_ACETYLATE_HISTONES	0.48488	0.00026589	0.00183972		REACTOME_TCR_SIGNALING	0.31453	0.00053305	0.00394534
REACTOME_RHO_GTPASES_ACTIVATE_FORMINS	0.42621	0.00026589	0.00183972		REACTOME_NONSENSE_MEDIATED_DECAY_NMD	0.40402	0.00053305	0.00394534
REACTOME_MITOTIC_PROPHASE	0.50668	0.00026589	0.00183972		REACTOME_MITOTIC_SPINDLE_CHECKPOINT	0.38952	0.00053333	0.00394534
REACTOME_FACTORS_INVOLVED_IN_MEGAKARYOCYTE_DEVELOPMENT_AND_PLATELET_PRODUCTION	0.32544	0.00026603	0.00183972		REACTOME_OXIDATIVE_STRESS_INDUCED_SENESCENCE	0.56375	0.00053967	0.00394534
REACTOME_G2_M_CHECKPOINTS	0.49321	0.00026603	0.00183972		REACTOME_EUKARYOTIC_TRANSLATION_INITIATION	0.43272	0.00053967	0.00394534
REACTOME_RESOLUTION_OF_SISTER_CHROMATID_COHESION	0.43905	0.0002661	0.00183972		REACTOME_SELENOAMINO_ACID_METABOLISM	0.37061	0.00054795	0.00394534
REACTOME_OXIDATIVE_STRESS_INDUCED_SENESCENCE	0.54918	0.00026667	0.00183972		REACTOME_ACTIVATION_OF_HOX_GENES_DURING_DIFFERENTIATION	0.63054	0.00054795	0.00394534
REACTOME_HOMOLOGY_DIRECTED_REPAIR	0.47644	0.00026874	0.00183972		REACTOME_MEIOSIS	0.55867	0.00055617	0.00394534
REACTOME_DNA_DOUBLE_STRAND_BREAK_REPAIR	0.42115	0.00026882	0.00183972		REACTOME_RUNX1_REGULATES_TRANSCRIPTION_OF_GENES_INVOLVED_IN_DIFFERENTIATION_OF_HSCS	0.56213	0.00055679	0.00394534
REACTOME_REGULATION_OF_EXPRESSION_OF_SLITS_AND_ROBOS	0.31159	0.00027159	0.00183972		REACTOME_IMMUNOREGULATORY_INTERACTIONS_BETWEEN_A_LYMPHOID_AND_A_NON_LYMPHOID_CELL	0.61008	0.00056561	0.00394534
REACTOME_MITOTIC_G1_G1_S_PHASES	0.39875	0.00027263	0.00183972		REACTOME_DNA_REPLICATION	0.41323	0.00056561	0.00394534
REACTOME_MITOTIC_PROMETAPHASE	0.3674	0.00027609	0.00183972		REACTOME_RESOLUTION_OF_SISTER_CHROMATID_COHESION	0.43049	0.0005685	0.00394534
REACTOME_PEPTIDE_LIGAND_BINDING_RECEPTORS	0.37075	0.00027732	0.00183972		REACTOME_GENE_SILENCING_BY_RNA	0.55239	0.00058005	0.00394534
REACTOME_CELLULAR_SENESCENCE	0.45874	0.00027824	0.00183972		REACTOME_CELL_SURFACE_INTERACTIONS_AT_THE_VASCULAR_WALL	0.40442	0.00059312	0.00394534
REACTOME_RRNA_PROCESSING_IN_THE_NUCLEUS_AND_CYTOSOL	0.35034	0.00028177	0.00183972		REACTOME_HOMOLOGY_DIRECTED_REPAIR	0.46969	0.00059737	0.00394534
REACTOME_RRNA_PROCESSING	0.34275	0.00028249	0.00183972		REACTOME_HATS_ACETYLATE_HISTONES	0.49202	0.0006035	0.00394534
REACTOME_MITOTIC_METAPHASE_AND_ANAPHASE	0.32897	0.00028369	0.00183972		REACTOME_RHO_GTPASES_ACTIVATE_FORMINS	0.41648	0.0006035	0.00394534
REACTOME_TRANSCRIPTIONAL_REGULATION_BY_RUNX1	0.41074	0.00028563	0.00183972		REACTOME_MITOTIC_PROPHASE	0.52333	0.0006035	0.00394534
REACTOME_ESR_MEDIATED_SIGNALING	0.41966	0.00028686	0.00183972		REACTOME_DEGRADATION_OF_THE_EXTRACELLULAR_MATRIX	0.4358	0.00060827	0.00394534
REACTOME_INTERFERON_SIGNALING	0.3632	0.00028852	0.00183972		REACTOME_REPRODUCTION	0.47492	0.00060827	0.00394534
REACTOME_SIGNALING_BY_NOTCH	0.38538	0.00029223	0.00183972		REACTOME_ESTROGEN_DEPENDENT_GENE_EXPRESSION	0.54385	0.00061125	0.00394534
REACTOME_SIGNALING_BY_NUCLEAR_RECEPTORS	0.39245	0.00029326	0.00183972		REACTOME_EPIGENETIC_REGULATION_OF_GENE_EXPRESSION	0.50542	0.00062539	0.00400024
REACTOME_TCF_DEPENDENT_SIGNALING_IN_RESPONSE_TO_WNT	0.39689	0.00029438	0.00183972		REACTOME_MITOTIC_G1_G1_S_PHASES	0.40096	0.00063452	0.00402051
REACTOME_EXTRACELLULAR_MATRIX_ORGANIZATION	0.39583	0.00029691	0.00183972		REACTOME_S_PHASE	0.32623	0.00064433	0.00402051
REACTOME_CELL_CYCLE_CHECKPOINTS	0.44785	0.0003023	0.00183972		REACTOME_EXTENSION_OF_TELOMERES	0.54282	0.00064599	0.00402051
REACTOME_CHROMATIN_ORGANIZATION	0.30056	0.00030248	0.00183972		REACTOME_INFLUENZA_INFECTION	0.39225	0.00066489	0.00405452
REACTOME_SIGNALING_BY_WNT	0.34892	0.00030349	0.00183972		REACTOME_FACTORS_INVOLVED_IN_MEGAKARYOCYTE_DEVELOPMENT_AND_PLATELET_PRODUCTION	0.29454	0.00067385	0.00405452
REACTOME_RHO_GTPASE_EFFECTORS	0.44355	0.00030931	0.00183972		REACTOME_G2_M_CHECKPOINTS	0.50046	0.00067385	0.00405452
REACTOME_DNA_REPAIR	0.29274	0.00031104	0.00183972		REACTOME_DNA_DOUBLE_STRAND_BREAK_REPAIR	0.4148	0.00069013	0.00411758
REACTOME_CLASS_A_1_RHODOPSIN_LIKE_RECEPTORS	0.32049	0.00031192	0.00183972		REACTOME_REGULATION_OF_EXPRESSION_OF_SLITS_AND_ROBOS	0.37101	0.00070373	0.00416374
REACTOME_G_ALPHA_I_SIGNALLING_EVENTS	0.28283	0.00032404	0.00188581		REACTOME_MET_PROMOTES_CELL_MOTILITY	0.46088	0.00071378	0.00417783
REACTOME_M_PHASE	0.39862	0.00032992	0.00190442		REACTOME_PROGRAMMED_CELL_DEATH	0.32308	0.00071788	0.00417783
REACTOME_GPCR_LIGAND_BINDING	0.27769	0.00033602	0.00190922		REACTOME_INTERLEUKIN_12_SIGNALING	0.44539	0.00073341	0.0042335
REACTOME_CELLULAR_RESPONSES_TO_STRESS	0.31208	0.00033613	0.00190922		REACTOME_CELLULAR_SENESCENCE	0.48213	0.00074794	0.00428256
REACTOME_NEUTROPHIL_DEGRANULATION	0.40379	0.00034211	0.00192248		REACTOME_RRNA_PROCESSING_IN_THE_NUCLEUS_AND_CYTOSOL	0.41215	0.00078125	0.00433799
REACTOME_SIGNALING_BY_RHO_GTPASES	0.38785	0.00034388	0.00192248		REACTOME_RRNA_PROCESSING	0.40104	0.00079051	0.00433799
REACTOME_CELL_CYCLE_MITOTIC	0.41561	0.00035714	0.00198101		REACTOME_PEPTIDE_LIGAND_BINDING_RECEPTORS	0.30581	0.00079302	0.00433799
REACTOME_CELLULAR_RESPONSES_TO_EXTERNAL_STIMULI	0.24544	0.00036271	0.00199631		REACTOME_SCF_SKP2_MEDIATED_DEGRADATION_OF_P27_P21	0.38813	0.00079428	0.00433799
REACTOME_CELL_CYCLE	0.3914	0.00037481	0.00203281		REACTOME_MITOTIC_PROMETAPHASE	0.36207	0.00080128	0.00434282
REACTOME_HEMOSTASIS	0.29252	0.00037608	0.00203281		REACTOME_COSTIMULATION_BY_THE_CD28_FAMILY	0.41037	0.00081235	0.00436809
REACTOME_SIGNALING_BY_INTERLEUKINS	0.30038	0.00037793	0.00203281		REACTOME_MITOTIC_G2_G2_M_PHASES	0.27176	0.0008244	0.00436809
REACTOME_ADAPTIVE_IMMUNE_SYSTEM	0.27064	0.00040241	0.0021482		REACTOME_INTERFERON_SIGNALING	0.33704	0.0008244	0.00436809
REACTOME_CYTOKINE_SIGNALING_IN_IMMUNE_SYSTEM	0.32796	0.00042517	0.00225277		REACTOME_MITOTIC_METAPHASE_AND_ANAPHASE	0.33685	0.00084246	0.00440743
REACTOME_TNFS_BIND_THEIR_PHYSIOLOGICAL_RECEPTORS	0.58164	0.00044954	0.00236425		REACTOME_ORC1_REMOVAL_FROM_CHROMATIN	0.39268	0.00084424	0.00440743
REACTOME_GENERATION_OF_SECOND_MESSENGER_MOLECULES	0.56666	0.00046264	0.00241525		REACTOME_SIGNALING_BY_ROBO_RECEPTORS	0.31636	0.00085985	0.00445616
REACTOME_INNATE_IMMUNE_SYSTEM	0.32383	0.00047059	0.00243414		REACTOME_ECM_PROTEOGLYCANS	0.36201	0.00086919	0.00447192
REACTOME_DEVELOPMENTAL_BIOLOGY	0.23877	0.00047939	0.00243414		REACTOME_ESR_MEDIATED_SIGNALING	0.43899	0.00089606	0.004577
REACTOME_SIGNALING_BY_GPCR	0.22409	0.00048239	0.00243414		REACTOME_UB_SPECIFIC_PROCESSING_PROTEASES	0.26253	0.00092166	0.00467413
REACTOME_INTERLEUKIN_12_FAMILY_SIGNALING	0.44853	0.00048286	0.00243414		REACTOME_REGULATION_OF_MITOTIC_CELL_CYCLE	0.35434	0.00094073	0.00470174
REACTOME_COSTIMULATION_BY_THE_CD28_FAMILY	0.43109	0.0004914	0.00244404		REACTOME_TRANSCRIPTIONAL_REGULATION_BY_RUNX1	0.40831	0.00094697	0.00470174
REACTOME_THE_ROLE_OF_GTSE1_IN_G2_M_PROGRESSION_AFTER_G2_CHECKPOINT	0.39061	0.00049225	0.00244404		REACTOME_SIGNALING_BY_NOTCH	0.39681	0.00096712	0.00473517
REACTOME_INFLUENZA_INFECTION	0.33269	0.00051138	0.00250508		REACTOME_LAMININ_INTERACTIONS	0.50641	0.00096899	0.00473517
REACTOME_EUKARYOTIC_TRANSLATION_INITIATION	0.33552	0.00053333	0.00255854		REACTOME_TCF_DEPENDENT_SIGNALING_IN_RESPONSE_TO_WNT	0.3891	0.00097371	0.00473517
REACTOME_PLATELET_ACTIVATION_SIGNALING_AND_AGGREGATION	0.27952	0.00058651	0.00279478		REACTOME_SIGNALING_BY_NUCLEAR_RECEPTORS	0.39837	0.0010331	0.0049898
REACTOME_INTERLEUKIN_2_FAMILY_SIGNALING	0.45641	0.00070439	0.00333411		REACTOME_SIGNALING_BY_SCF_KIT	0.44523	0.001065	0.00507483
REACTOME_MOLECULES_ASSOCIATED_WITH_ELASTIC_FIBRES	0.51949	0.00071327	0.00335379		REACTOME_INTERLEUKIN_2_FAMILY_SIGNALING	0.43425	0.001065	0.00507483
REACTOME_E3_UBIQUITIN_LIGASES_UBIQUITINATE_TARGET_PROTEINS	0.40855	0.00073082	0.00339218		REACTOME_CROSS_PRESENTATION_OF_SOLUBLE_EXOGENOUS_ANTIGENS_ENDOSOMES	0.41169	0.0010937	0.00517685
REACTOME_RRNA_MODIFICATION_IN_THE_NUCLEUS_AND_CYTOSOL	0.42718	0.00073099	0.00339218		REACTOME_CHROMATIN_ORGANIZATION	0.31557	0.0011223	0.00527704
REACTOME_NONSENSE_MEDIATED_DECAY_NMD_INDEPENDENT_OF_THE_EXON_JUNCTION_COMPLEX_EJC	0.37096	0.00075815	0.00349537		REACTOME_CELL_CYCLE_CHECKPOINTS	0.4483	0.001171	0.0054698
REACTOME_TOLL_LIKE_RECEPTOR_CASCADES	0.30896	0.0008015	0.00367139		REACTOME_TRANSLATION	0.24246	0.0011933	0.00553754
REACTOME_UB_SPECIFIC_PROCESSING_PROTEASES	0.26416	0.00086406	0.00393258		REACTOME_CLASS_A_1_RHODOPSIN_LIKE_RECEPTORS	0.26776	0.0012392	0.00571319
REACTOME_DECTIN_2_FAMILY	0.57817	0.00091764	0.00414984		REACTOME_EXTRACELLULAR_MATRIX_ORGANIZATION	0.3666	0.0012755	0.00584261
REACTOME_LAMININ_INTERACTIONS	0.5051	0.00093919	0.00422041		REACTOME_OLFACTORY_SIGNALING_PATHWAY	0.26886	0.0013038	0.00589617
REACTOME_TRANSCRIPTIONAL_REGULATION_BY_THE_AP_2_TFAP2_FAMILY_OF_TRANSCRIPTION_FACTORS	0.49807	0.00095102	0.00424669		REACTOME_RHO_GTPASE_EFFECTORS	0.44708	0.0013158	0.00591277
REACTOME_NONSENSE_MEDIATED_DECAY_NMD	0.33096	0.00104	0.00458634		REACTOME_SIGNALING_BY_WNT	0.32456	0.001355	0.00605063
REACTOME_SIGNALING_BY_ROBO_RECEPTORS	0.27446	0.0011611	0.00505659		REACTOME_DNA_REPAIR	0.29525	0.0013928	0.00618055
REACTOME_RESOLUTION_OF_AP_SITES_VIA_THE_MULTIPLE_NUCLEOTIDE_PATCH_REPLACEMENT_PATHWAY	0.55358	0.001168	0.00505659		REACTOME_SWITCHING_OF_ORIGINS_TO_A_POST_REPLICATIVE_STATE	0.32161	0.0014025	0.00618494
REACTOME_DISEASES_ASSOCIATED_WITH_GLYCOSAMINOGLYCAN_METABOLISM	0.46236	0.0014198	0.00596484		REACTOME_REGULATION_OF_INSULIN_LIKE_GROWTH_FACTOR_IGF_TRANSPORT_AND_UPTAKE_BY_INSULIN_LIKE_GROWTH_FACTOR_BINDING_PROTEINS_IGFBPS	0.28004	0.0016456	0.0072122
REACTOME_OLFACTORY_SIGNALING_PATHWAY	0.25093	0.0015179	0.00633946		REACTOME_INFECTIOUS_DISEASE	0.24281	0.001692	0.00737006
REACTOME_UCH_PROTEINASES	0.3391	0.0015404	0.00639581		REACTOME_M_PHASE	0.39804	0.0017606	0.00762211
REACTOME_BINDING_AND_UPTAKE_OF_LIGANDS_BY_SCAVENGER_RECEPTORS	0.46487	0.0016552	0.00683251		REACTOME_G_ALPHA_I_SIGNALLING_EVENTS	0.23967	0.0017794	0.00765681
REACTOME_REGULATION_OF_INSULIN_LIKE_GROWTH_FACTOR_IGF_TRANSPORT_AND_UPTAKE_BY_INSULIN_LIKE_GROWTH_FACTOR_BINDING_PROTEINS_IGFBPS	0.31532	0.0018382	0.00745784		REACTOME_TOLL_LIKE_RECEPTOR_CASCADES	0.28117	0.002008	0.00853701
REACTOME_PLATELET_AGGREGATION_PLUG_FORMATION	0.46031	0.0018877	0.00761515		REACTOME_PLATELET_ACTIVATION_SIGNALING_AND_AGGREGATION	0.2361	0.0020661	0.00873173
REACTOME_RESOLUTION_OF_ABASIC_SITES_AP_SITES	0.44578	0.001902	0.00762949		REACTOME_ACTIVATION_OF_APC_C_AND_APC_C:CDC20_MEDIATED_DEGRADATION_OF_MITOTIC_PROTEINS	0.34813	0.002173	0.00911891
REACTOME_SIGNALING_BY_SCF_KIT	0.42949	0.002348	0.00926156		REACTOME_CELLULAR_RESPONSES_TO_STRESS	0.31012	0.0021834	0.00911891
REACTOME_COMPLEMENT_CASCADE	0.3846	0.0025665	0.00995746		REACTOME_SIGNALING_BY_RHO_GTPASES	0.38497	0.0021978	0.00912537
REACTOME_BASIGIN_INTERACTIONS	0.5063	0.0028031	0.0108163		REACTOME_GPCR_LIGAND_BINDING	0.22604	0.0023753	0.00974834
REACTOME_PROGRAMMED_CELL_DEATH	0.28017	0.0030429	0.0116782		REACTOME_DEUBIQUITINATION	0.21959	0.0025189	0.0102783
REACTOME_RESPONSE_TO_ELEVATED_PLATELET_CYTOSOLIC_CA2PLUS	0.30102	0.0031529	0.0120353		REACTOME_SIGNALING_BY_THE_B_CELL_RECEPTOR_BCR	0.29609	0.0025733	0.0104241
REACTOME_GENE_AND_PROTEIN_EXPRESSION_BY_JAK_STAT_SIGNALING_AFTER_INTERLEUKIN_12_STIMULATION	0.44032	0.0034594	0.0131086		REACTOME_NEUTROPHIL_DEGRANULATION	0.39112	0.002584	0.0104241
REACTOME_AMINO_ACID_TRANSPORT_ACROSS_THE_PLASMA_MEMBRANE	0.45554	0.003825	0.014369		REACTOME_CELLULAR_RESPONSES_TO_EXTERNAL_STIMULI	0.25415	0.0028736	0.0115269
REACTOME_MITOTIC_G2_G2_M_PHASES	0.2592	0.0046163	0.0171601		REACTOME_CELL_CYCLE_MITOTIC	0.41696	0.002907	0.0115953
REACTOME_GLYCOSAMINOGLYCAN_METABOLISM	0.29828	0.0048013	0.0177548		REACTOME_CYCLIN_A_B1_B2_ASSOCIATED_EVENTS_DURING_G2_M_TRANSITION	0.46852	0.0029291	0.0116182
REACTOME_TCR_SIGNALING	0.30031	0.0049402	0.0181738		REACTOME_FCERI_MEDIATED_CAPLUS2_MOBILIZATION	0.45737	0.002946	0.0116203
REACTOME_INTEGRIN_SIGNALING	0.47751	0.005068	0.0185478		REACTOME_MOLECULES_ASSOCIATED_WITH_ELASTIC_FIBRES	0.43461	0.003012	0.011815
REACTOME_SRP_DEPENDENT_COTRANSLATIONAL_PROTEIN_TARGETING_TO_MEMBRANE	0.29893	0.0065228	0.0233898		REACTOME_INTEGRIN_SIGNALING	0.46836	0.0031959	0.0124675
REACTOME_ORC1_REMOVAL_FROM_CHROMATIN	0.34152	0.0066519	0.0237329		REACTOME_AMINO_ACID_TRANSPORT_ACROSS_THE_PLASMA_MEMBRANE	0.4585	0.0033025	0.012813
REACTOME_INTERLEUKIN_12_SIGNALING	0.39475	0.0076683	0.0272225		REACTOME_PLATELET_AGGREGATION_PLUG_FORMATION	0.41078	0.003453	0.0133241
REACTOME_SELENOAMINO_ACID_METABOLISM	0.29216	0.0077559	0.0273965		REACTOME_SUMOYLATION_OF_DNA_REPLICATION_PROTEINS	0.38662	0.0040337	0.0151531
REACTOME_NUCLEOTIDE_BINDING_DOMAIN_LEUCINE_RICH_REPEAT_CONTAINING_RECEPTOR_NLR_SIGNALING_PATHWAYS	0.36359	0.0078928	0.027742		REACTOME_HEMOSTASIS	0.25686	0.0041667	0.0154081
REACTOME_KINESINS	0.35064	0.0087719	0.03068		REACTOME_CELL_CYCLE	0.38919	0.0044843	0.0164966
REACTOME_PLASMA_LIPOPROTEIN_CLEARANCE	0.42853	0.0090844	0.0316173		REACTOME_RHO_GTPASES_ACTIVATE_IQGAPS	0.44039	0.0045827	0.0167705
REACTOME_ANTIGEN_ACTIVATES_B_CELL_RECEPTOR_BCR_LEADING_TO_GENERATION_OF_SECOND_MESSENGERS	0.45638	0.0091743	0.0317744		REACTOME_ACTIVATION_OF_MATRIX_METALLOPROTEINASES	0.43439	0.0046235	0.0167705
REACTOME_CHONDROITIN_SULFATE_DERMATAN_SULFATE_METABOLISM	0.37271	0.0094787	0.0324299		REACTOME_SIGNALING_BY_INTERLEUKINS	0.29423	0.0046296	0.0167705
REACTOME_FCERI_MEDIATED_CAPLUS2_MOBILIZATION	0.44435	0.0094842	0.0324299		REACTOME_KERATINIZATION	0.24954	0.0046875	0.016894
REACTOME_NON_INTEGRIN_MEMBRANE_ECM_INTERACTIONS	0.35207	0.0095006	0.0324299		REACTOME_C_TYPE_LECTIN_RECEPTORS_CLRS	0.27115	0.0048662	0.0174495
REACTOME_RHO_GTPASES_ACTIVATE_IQGAPS	0.44253	0.0099468	0.0334703		REACTOME_METABOLISM_OF_RNA	0.21434	0.0051813	0.018486
REACTOME_REGULATION_OF_MITOTIC_CELL_CYCLE	0.31373	0.010443	0.0349742		REACTOME_DISEASES_ASSOCIATED_WITH_GLYCOSAMINOGLYCAN_METABOLISM	0.3981	0.0057102	0.0200705
REACTOME_DETOXIFICATION_OF_REACTIVE_OXYGEN_SPECIES	0.41584	0.010609	0.0353633		REACTOME_PCP_CE_PATHWAY	0.30244	0.0058423	0.0202743
REACTOME_ROS_AND_RNS_PRODUCTION_IN_PHAGOCYTES	0.41548	0.011093	0.0368039		REACTOME_BASIGIN_INTERACTIONS	0.4518	0.0058582	0.0202743
REACTOME_FCGAMMA_RECEPTOR_FCGR_DEPENDENT_PHAGOCYTOSIS	0.3115	0.011207	0.0370092		REACTOME_FORMATION_OF_TUBULIN_FOLDING_INTERMEDIATES_BY_CCT_TRIC	0.45494	0.0058824	0.0202743
REACTOME_SUMOYLATION_OF_DNA_REPLICATION_PROTEINS	0.38451	0.011503	0.0377772		REACTOME_CASPASE_ACTIVATION_VIA_EXTRINSIC_APOPTOTIC_SIGNALLING_PATHWAY	0.45594	0.0058824	0.0202743
REACTOME_INTERLEUKIN_3_INTERLEUKIN_5_AND_GM_CSF_SIGNALING	0.37141	0.011546	0.0377772		REACTOME_ANTIGEN_ACTIVATES_B_CELL_RECEPTOR_BCR_LEADING_TO_GENERATION_OF_SECOND_MESSENGERS	0.44444	0.0061113	0.0209615
REACTOME_SURFACTANT_METABOLISM	0.43332	0.011975	0.0390011		REACTOME_RESOLUTION_OF_ABASIC_SITES_AP_SITES	0.3916	0.0073628	0.0251326
REACTOME_SIGNALING_BY_PDGF	0.34535	0.012643	0.0409887		REACTOME_METABOLISM_OF_POLYAMINES	0.34388	0.0075129	0.0255223
REACTOME_HS_GAG_BIOSYNTHESIS	0.43133	0.012914	0.041677		REACTOME_ADAPTIVE_IMMUNE_SYSTEM	0.24935	0.0077519	0.0262088
REACTOME_SIGNALING_BY_RECEPTOR_TYROSINE_KINASES	0.20317	0.013592	0.0433068		REACTOME_AUF1_HNRNP_D0_BINDS_AND_DESTABILIZES_MRNA	0.34946	0.0078622	0.0264557
REACTOME_DEUBIQUITINATION	0.22301	0.013761	0.0436175		REACTOME_COOPERATION_OF_PREFOLDIN_AND_TRIC_CCT_IN_ACTIN_AND_TUBULIN_FOLDING	0.41065	0.0085865	0.028669
REACTOME_CASPASE_ACTIVATION_VIA_EXTRINSIC_APOPTOTIC_SIGNALLING_PATHWAY	0.4582	0.013994	0.0441588		REACTOME_INTERLEUKIN_3_INTERLEUKIN_5_AND_GM_CSF_SIGNALING	0.35774	0.0090285	0.0299544
REACTOME_KERATINIZATION	0.24345	0.015779	0.0493528		REACTOME_KINESINS	0.33207	0.0091342	0.0301641
REACTOME_CYCLIN_A_B1_B2_ASSOCIATED_EVENTS_DURING_G2_M_TRANSITION	0.45685	0.016351	0.0504192		REACTOME_AXON_GUIDANCE	0.18624	0.0093168	0.0306247
REACTOME_INFECTIOUS_DISEASE	0.21009	0.016404	0.0504192		REACTOME_INTRINSIC_PATHWAY_FOR_APOPTOSIS	0.3454	0.010086	0.0330003
REACTOME_WNT_LIGAND_BIOGENESIS_AND_TRAFFICKING	0.44939	0.017435	0.0533571		REACTOME_TRANSCRIPTIONAL_REGULATION_BY_RUNX3	0.28412	0.010155	0.0330736
REACTOME_DISEASE	0.17738	0.019427	0.0590817		REACTOME_CYTOKINE_SIGNALING_IN_IMMUNE_SYSTEM	0.31527	0.010417	0.033772
REACTOME_MHC_CLASS_II_ANTIGEN_PRESENTATION	0.27213	0.019472	0.0590817		REACTOME_STABILIZATION_OF_P53	0.33267	0.010976	0.0352623
REACTOME_ACTIVATION_OF_MATRIX_METALLOPROTEINASES	0.39927	0.019842	0.0596942		REACTOME_HS_GAG_BIOSYNTHESIS	0.40961	0.011951	0.0378804
REACTOME_DISEASES_OF_GLYCOSYLATION	0.26101	0.020877	0.0625429		REACTOME_NON_INTEGRIN_MEMBRANE_ECM_INTERACTIONS	0.33379	0.013049	0.0411768
REACTOME_G1_S_DNA_DAMAGE_CHECKPOINTS	0.31617	0.021903	0.0650675		REACTOME_DOWNSTREAM_TCR_SIGNALING	0.27702	0.013132	0.0412554
REACTOME_CROSS_PRESENTATION_OF_SOLUBLE_EXOGENOUS_ANTIGENS_ENDOSOMES	0.35258	0.022749	0.0672991		REACTOME_ACTIVATION_OF_BH3_ONLY_PROTEINS	0.40304	0.013243	0.0413606
REACTOME_FORMATION_OF_TUBULIN_FOLDING_INTERMEDIATES_BY_CCT_TRIC	0.43955	0.023629	0.0694274		REACTOME_DETOXIFICATION_OF_REACTIVE_OXYGEN_SPECIES	0.38584	0.013282	0.0413606
REACTOME_RHO_GTPASE_CYCLE	0.26307	0.023664	0.0694274		REACTOME_HOST_INTERACTIONS_OF_HIV_FACTORS	0.26	0.013514	0.0417171
REACTOME_C_TYPE_LECTIN_RECEPTORS_CLRS	0.26083	0.02408	0.0703572		REACTOME_SUMOYLATION_OF_CHROMATIN_ORGANIZATION_PROTEINS	0.30573	0.0142	0.043645
REACTOME_INTRINSIC_PATHWAY_FOR_APOPTOSIS	0.34156	0.024244	0.0705461		REACTOME_COMPLEMENT_CASCADE	0.32312	0.014504	0.0443872
REACTOME_ACTIVATION_OF_THE_MRNA_UPON_BINDING_OF_THE_CAP_BINDING_COMPLEX_AND_EIFS_AND_SUBSEQUENT_BINDING_TO_43S	0.32982	0.02461	0.0713188		REACTOME_TOLL_LIKE_RECEPTOR_4_TLR4_CASCADE	0.25348	0.015271	0.0463351
REACTOME_TERMINATION_OF_TRANSLESION_DNA_SYNTHESIS	0.39498	0.02671	0.0764681		REACTOME_PREFOLDIN_MEDIATED_TRANSFER_OF_SUBSTRATE_TO_CCT_TRIC	0.4136	0.015534	0.0467336
REACTOME_ACTIVATION_OF_BH3_ONLY_PROTEINS	0.4023	0.027002	0.0767567		REACTOME_DEGRADATION_OF_DVL	0.32228	0.01568	0.0469738
REACTOME_SWITCHING_OF_ORIGINS_TO_A_POST_REPLICATIVE_STATE	0.2862	0.027027	0.0767567		REACTOME_SIGNALING_BY_RECEPTOR_TYROSINE_KINASES	0.18703	0.016908	0.0504398
REACTOME_AXON_GUIDANCE	0.19342	0.029028	0.0817852		REACTOME_APC_C:CDH1_MEDIATED_DEGRADATION_OF_CDC20_AND_OTHER_APC_C:CDH1_TARGETED_PROTEINS_IN_LATE_MITOSIS_EARLY_G1	0.29543	0.017116	0.0508467
REACTOME_TP53_REGULATES_TRANSCRIPTION_OF_CELL_DEATH_GENES	0.35429	0.029481	0.0827332		REACTOME_INTERLEUKIN_1_FAMILY_SIGNALING	0.2473	0.017386	0.0514336
REACTOME_DIGESTION_AND_ABSORPTION	0.41702	0.030868	0.0862846		REACTOME_SIGNALING_BY_GPCR	0.19842	0.018868	0.0553565
REACTOME_CELL_CELL_COMMUNICATION	0.25675	0.033402	0.0930016		REACTOME_ATTENUATION_PHASE	0.40636	0.019417	0.0567328
REACTOME_SUMOYLATION	0.23612	0.035073	0.0972147		REACTOME_INNATE_IMMUNE_SYSTEM	0.30832	0.019608	0.0568724
REACTOME_NOD1_2_SIGNALING_PATHWAY	0.3812	0.035189	0.0972147		REACTOME_ROLE_OF_PHOSPHOLIPIDS_IN_PHAGOCYTOSIS	0.41876	0.019625	0.0568724
REACTOME_RECYCLING_PATHWAY_OF_L1	0.33869	0.035815	0.0985607		REACTOME_REGULATION_OF_RUNX3_EXPRESSION_AND_ACTIVITY	0.32514	0.019843	0.0572704
REACTOME_CELL_JUNCTION_ORGANIZATION	0.28087	0.036256	0.099389		REACTOME_RESPONSE_TO_ELEVATED_PLATELET_CYTOSOLIC_CA2PLUS	0.25041	0.021661	0.0620133
REACTOME_NOTCH1_INTRACELLULAR_DOMAIN_REGULATES_TRANSCRIPTION	-0.43979	0.0023103	0.00916376		REACTOME_DEVELOPMENTAL_BIOLOGY	0.22996	0.022222	0.0633639
REACTOME_SIGNALING_BY_NOTCH1	-0.36309	0.0053333	0.0194187		REACTOME_MHC_CLASS_II_ANTIGEN_PRESENTATION	0.24847	0.023282	0.0661209
REACTOME_NEUROTRANSMITTER_RELEASE_CYCLE	-0.43352	0.0011995	0.00516148		REACTOME_NUCLEAR_ENVELOPE_BREAKDOWN	0.32281	0.023978	0.0677278
REACTOME_PEROXISOMAL_LIPID_METABOLISM	-0.50428	0.0014179	0.00596484		REACTOME_PLASMA_LIPOPROTEIN_CLEARANCE	0.37815	0.024108	0.0677278
REACTOME_MUSCLE_CONTRACTION	-0.27014	0.0097347	0.03307		REACTOME_NUCLEOTIDE_BINDING_DOMAIN_LEUCINE_RICH_REPEAT_CONTAINING_RECEPTOR_NLR_SIGNALING_PATHWAYS	0.32312	0.024134	0.0677278
REACTOME_EFFECTS_OF_PIP2_HYDROLYSIS	-0.47308	0.013602	0.0433068		REACTOME_FCGAMMA_RECEPTOR_FCGR_DEPENDENT_PHAGOCYTOSIS	0.27534	0.024459	0.0681015
REACTOME_INTERACTION_BETWEEN_L1_AND_ANKYRINS	-0.4203	0.025709	0.0739004		REACTOME_TERMINATION_OF_TRANSLESION_DNA_SYNTHESIS	0.37482	0.024595	0.0682127
REACTOME_RESPIRATORY_ELECTRON_TRANSPORT	-0.35828	0.0011523	0.0050502		REACTOME_AURKA_ACTIVATION_BY_TPX2	0.28602	0.024818	0.0683416
REACTOME_ASPARAGINE_N_LINKED_GLYCOSYLATION	-0.25194	0.0061176	0.0221607		REACTOME_ROS_AND_RNS_PRODUCTION_IN_PHAGOCYTES	0.36193	0.024834	0.0683416
REACTOME_CIRCADIAN_CLOCK	-0.42656	0.0005116	0.00250508		REACTOME_CHONDROITIN_SULFATE_DERMATAN_SULFATE_METABOLISM	0.32462	0.025155	0.0686925
REACTOME_TRANSPORT_TO_THE_GOLGI_AND_SUBSEQUENT_MODIFICATION	-0.31683	0.00031353	0.00183972		REACTOME_CYCLIN_A:CDK2_ASSOCIATED_EVENTS_AT_S_PHASE_ENTRY	0.2779	0.025498	0.0693624
REACTOME_ION_CHANNEL_TRANSPORT	-0.27765	0.0098416	0.033274		REACTOME_TP53_REGULATES_TRANSCRIPTION_OF_CELL_DEATH_GENES	0.34372	0.02698	0.0728357
REACTOME_FORMATION_OF_INCISION_COMPLEX_IN_GG_NER	-0.45389	0.0017413	0.0071053		REACTOME_INTERLEUKIN_RECEPTOR_SHC_SIGNALING	0.3941	0.027485	0.0736391
REACTOME_CLASS_I_MHC_MEDIATED_ANTIGEN_PROCESSING_PRESENTATION	-0.24526	0.0063768	0.0229824		REACTOME_REGULATION_OF_TP53_ACTIVITY_THROUGH_PHOSPHORYLATION	0.26527	0.027751	0.0737948
REACTOME_THE_CITRIC_ACID_TCA_CYCLE_AND_RESPIRATORY_ELECTRON_TRANSPORT	-0.27132	0.015773	0.0493528		REACTOME_ASYMMETRIC_LOCALIZATION_OF_PCP_PROTEINS	0.29667	0.028134	0.074294
REACTOME_RESPIRATORY_ELECTRON_TRANSPORT_ATP_SYNTHESIS_BY_CHEMIOSMOTIC_COUPLING_AND_HEAT_PRODUCTION_BY_UNCOUPLING_PROTEINS	-0.34123	0.00098814	0.00438487		REACTOME_RHO_GTPASE_CYCLE	0.23515	0.028365	0.0745894
REACTOME_MACROAUTOPHAGY	-0.32015	0.016217	0.0504192		REACTOME_CELL_JUNCTION_ORGANIZATION	0.26478	0.028724	0.0749781
REACTOME_GAMMA_CARBOXYLATION_HYPUSINE_FORMATION_AND_ARYLSULFATASE_ACTIVATION	-0.3896	0.025677	0.0739004		REACTOME_CDK_MEDIATED_PHOSPHORYLATION_AND_REMOVAL_OF_CDC6	0.28186	0.029097	0.0756735
REACTOME_ORGANELLE_BIOGENESIS_AND_MAINTENANCE	-0.27505	0.0013395	0.00572919		REACTOME_GLYCOSAMINOGLYCAN_METABOLISM	0.24434	0.029529	0.0765168
REACTOME_ER_TO_GOLGI_ANTEROGRADE_TRANSPORT	-0.3669	0.00015977	0.00183972		REACTOME_MRNA_SPLICING_MINOR_PATHWAY	0.31058	0.031526	0.0810995
REACTOME_COPII_MEDIATED_VESICLE_TRANSPORT	-0.42446	0.00016969	0.00183972		REACTOME_RECRUITMENT_OF_NUMA_TO_MITOTIC_CENTROSOMES	0.26186	0.032011	0.0820499
REACTOME_SIGNALING_BY_NOTCH1_IN_CANCER	-0.42053	0.0016981	0.00696908		REACTOME_CLEC7A_DECTIN_1_SIGNALING	0.25989	0.032852	0.0839026
REACTOME_INSULIN_PROCESSING	-0.5269	0.0021265	0.00848211		REACTOME_APOPTOTIC_EXECUTION_PHASE	0.30859	0.033064	0.0841414
REACTOME_NETRIN_1_SIGNALING	-0.36921	0.019716	0.0595675		REACTOME_HOMOLOGOUS_DNA_PAIRING_AND_STRAND_EXCHANGE	0.33282	0.03452	0.0875329
REACTOME_GLYOXYLATE_METABOLISM_AND_GLYCINE_DEGRADATION	-0.52163	0.00052826	0.00255146		REACTOME_FANCONI_ANEMIA_PATHWAY	0.3378	0.038674	0.0977172
REACTOME_CARDIAC_CONDUCTION	-0.34318	0.0004834	0.00243414		REACTOME_NOTCH1_INTRACELLULAR_DOMAIN_REGULATES_TRANSCRIPTION	-0.423	0.010649	0.0343672
REACTOME_PHASE_0_RAPID_DEPOLARISATION	-0.52488	0.00017355	0.00183972		REACTOME_SIGNALING_BY_NOTCH1	-0.36415	0.015011	0.0457417
REACTOME_PHASE_2_PLATEAU_PHASE	-0.47417	0.013249	0.0425647		REACTOME_GENERIC_TRANSCRIPTION_PATHWAY	-0.21915	0.028474	0.0745998
REACTOME_ION_HOMEOSTASIS	-0.36531	0.021442	0.0639656		REACTOME_NEUROTRANSMITTER_RELEASE_CYCLE	-0.4123	0.0086007	0.028669
REACTOME_CILIUM_ASSEMBLY	-0.31914	0.00015439	0.00183972		REACTOME_NOTCH_HLH_TRANSCRIPTION_PATHWAY	-0.46074	0.019965	0.0573893
REACTOME_CARGO_TRAFFICKING_TO_THE_PERICILIARY_MEMBRANE	-0.44137	0.0013836	0.00588237		REACTOME_PEROXISOMAL_LIPID_METABOLISM	-0.5046	0.0037719	0.0143211
REACTOME_INTRAFLAGELLAR_TRANSPORT	-0.44853	0.00051538	0.0025063		REACTOME_MUSCLE_CONTRACTION	-0.27845	0.025034	0.068626
REACTOME_VESICLE_MEDIATED_TRANSPORT	-0.22376	0.0025503	0.00994897		REACTOME_ASPARAGINE_N_LINKED_GLYCOSYLATION	-0.26109	0.02431	0.0679531
REACTOME_RAF_ACTIVATION	-0.4261	0.027512	0.0778228		REACTOME_CIRCADIAN_CLOCK	-0.43374	0.00065121	0.00402051
REACTOME_COMPLEX_I_BIOGENESIS	-0.3697	0.016322	0.0504192		REACTOME_TRANSPORT_TO_THE_GOLGI_AND_SUBSEQUENT_MODIFICATION	-0.31451	0.0041356	0.0153732
REACTOME_COPI_MEDIATED_ANTEROGRADE_TRANSPORT	-0.34593	0.0024478	0.00960187		REACTOME_ION_CHANNEL_TRANSPORT	-0.31727	0.003804	0.0143662
REACTOME_INTRA_GOLGI_TRAFFIC	-0.44731	0.003471	0.0131086		REACTOME_FORMATION_OF_INCISION_COMPLEX_IN_GG_NER	-0.42825	0.01183	0.037665
REACTOME_RETROGRADE_TRANSPORT_AT_THE_TRANS_GOLGI_NETWORK	-0.4991	0.00017513	0.00183972		REACTOME_BMAL1:CLOCK_NPAS2_ACTIVATES_CIRCADIAN_GENE_EXPRESSION	-0.45329	0.026917	0.0728357
REACTOME_INTRA_GOLGI_AND_RETROGRADE_GOLGI_TO_ER_TRAFFIC	-0.28212	0.0039038	0.0145879		REACTOME_GAMMA_CARBOXYLATION_HYPUSINE_FORMATION_AND_ARYLSULFATASE_ACTIVATION	-0.40974	0.029975	0.07739
REACTOME_NEDDYLATION	-0.33039	0.00015382	0.00183972		REACTOME_ORGANELLE_BIOGENESIS_AND_MAINTENANCE	-0.30896	0.00076328	0.00433543
REACTOME_PEROXISOMAL_PROTEIN_IMPORT	-0.50925	0.00017209	0.00183972		REACTOME_ER_TO_GOLGI_ANTEROGRADE_TRANSPORT	-0.36705	0.00011754	0.00394534
REACTOME_PROTEIN_LOCALIZATION	-0.34496	0.00015918	0.00183972		REACTOME_COPII_MEDIATED_VESICLE_TRANSPORT	-0.4227	0.00078555	0.00433799
REACTOME_ANTIGEN_PROCESSING:_UBIQUITINATION_PROTEASOME_DEGRADATION	-0.31518	0.00014693	0.00183972		REACTOME_SIGNALING_BY_NOTCH1_IN_CANCER	-0.40978	0.0052462	0.018624
					REACTOME_INSULIN_PROCESSING	-0.53037	0.0041347	0.0153732
					REACTOME_STIMULI_SENSING_CHANNELS	-0.31763	0.0271	0.0728826
					REACTOME_NETRIN_1_SIGNALING	-0.3995	0.015429	0.0466153
					REACTOME_GLYOXYLATE_METABOLISM_AND_GLYCINE_DEGRADATION	-0.53643	0.0012955	0.00589617
					REACTOME_CARDIAC_CONDUCTION	-0.36779	0.00059995	0.00394534
					REACTOME_PHASE_0_RAPID_DEPOLARISATION	-0.4651	0.0022384	0.00923991
					REACTOME_PHASE_2_PLATEAU_PHASE	-0.47035	0.01746	0.0514382
					REACTOME_ION_HOMEOSTASIS	-0.40119	0.011531	0.0368784
					REACTOME_CILIUM_ASSEMBLY	-0.35739	0.00011383	0.00394534
					REACTOME_CARGO_TRAFFICKING_TO_THE_PERICILIARY_MEMBRANE	-0.44802	0.0017909	0.00765987
					REACTOME_INTRAFLAGELLAR_TRANSPORT	-0.49095	0.00013454	0.00394534
					REACTOME_VESICLE_MEDIATED_TRANSPORT	-0.23188	0.027625	0.0737359
					REACTOME_COPI_MEDIATED_ANTEROGRADE_TRANSPORT	-0.36311	0.0036282	0.0138847
					REACTOME_INTRA_GOLGI_TRAFFIC	-0.45291	0.0036374	0.0138847
					REACTOME_RETROGRADE_TRANSPORT_AT_THE_TRANS_GOLGI_NETWORK	-0.49821	0.00027315	0.00394534
					REACTOME_INTRA_GOLGI_AND_RETROGRADE_GOLGI_TO_ER_TRAFFIC	-0.28903	0.013392	0.041521
					REACTOME_NEDDYLATION	-0.32203	0.00044713	0.00394534
					REACTOME_FATTY_ACID_METABOLISM	-0.31158	0.005562	0.0196469
					REACTOME_RAB_REGULATION_OF_TRAFFICKING	-0.307	0.028148	0.074294
					REACTOME_PEROXISOMAL_PROTEIN_IMPORT	-0.50662	0.00013371	0.00394534
					REACTOME_PROTEIN_LOCALIZATION	-0.34007	0.00093534	0.00470174
					REACTOME_ANTIGEN_PROCESSING:_UBIQUITINATION_PROTEASOME_DEGRADATION	-0.31013	0.00054101	0.00394534

## Sheet: Carcinoids-GeneDiff.
Mitotic Index					Ki-67
Gene	Correlation	Gene Symbol		Gene	Correlation	Gene Symbol
8468	0.79	FKBP6		8336	0.84	H2AC17
127707	0.78	KLHDC7A		654502	0.75	IQCJ
25817	0.78	TAFA5		135892	0.74	TRIM50
90161	0.77	HS6ST2		84518	0.72	CNFN
10563	0.76	CXCL13		8329	0.7	H2AC13
161497	0.76	STRC		2161	0.69	F12
83639	0.75	TEX101		116448	0.69	OLIG1
81099	0.74	OR4F17		339184	0.68	#N/A
8325	0.74	FZD8		728378	0.68	POTEF
4584	0.74	MUC3A		3013	0.68	H2AC7
55867	-0.79	SLC22A11		401067	-0.8	IQCF3
8237	-0.76	USP11		4862	-0.79	NPAS2
5581	-0.75	PRKCE		121006	-0.78	FAM186A
197	-0.75	AHSG		5792	-0.76	PTPRF
11154	-0.74	AP4S1		84164	-0.76	ASCC2
83938	-0.74	LRMDA		6304	-0.76	SATB1
253959	-0.73	RALGAPA1		26207	-0.75	PITPNC1
54762	-0.73	GRAMD1C		9117	-0.75	SEC22C
23584	-0.72	VSIG2		585	-0.75	BBS4
134957	-0.72	STXBP5		348825	-0.74	#N/A

## Sheet: Carcinoids-PathwayDiff.
Mitotic Index						Ki-67
Name	Stat (dist.dir)	pval	FDR			Name	Stat (dist.dir)	pval	FDR
REACTOME_FORMATION_OF_FIBRIN_CLOT_CLOTTING_CASCADE	0.52006	0.00026205	0.00224643			REACTOME_HS_GAG_BIOSYNTHESIS	0.49231	0.00064641	0.0327057
REACTOME_COLLAGEN_CHAIN_TRIMERIZATION	0.51542	0.00026247	0.00224643			REACTOME_INTERLEUKIN_7_SIGNALING	0.54513	0.00067751	0.0327057
REACTOME_ASSEMBLY_OF_COLLAGEN_FIBRILS_AND_OTHER_MULTIMERIC_STRUCTURES	0.49924	0.00027174	0.00224643			REACTOME_METALLOPROTEASE_DUBS	0.52057	0.00070922	0.0327057
REACTOME_DNA_METHYLATION	0.60356	0.00027174	0.00224643			REACTOME_HDMS_DEMETHYLATE_HISTONES	0.41613	0.00091827	0.0327057
REACTOME_BASE_EXCISION_REPAIR_AP_SITE_FORMATION	0.45861	0.00027174	0.00224643			REACTOME_DEPURINATION	0.66812	0.0010331	0.0327057
REACTOME_DEPURINATION	0.50933	0.00027203	0.00224643			REACTOME_DNA_METHYLATION	0.74644	0.0012092	0.0327057
REACTOME_ACTIVATED_PKN1_STIMULATES_TRANSCRIPTION_OF_AR_ANDROGEN_RECEPTOR_REGULATED_GENES_KLK2_AND_KLK3	0.5382	0.0002751	0.00224643			REACTOME_BASE_EXCISION_REPAIR_AP_SITE_FORMATION	0.61362	0.0012092	0.0327057
REACTOME_TELOMERE_MAINTENANCE	0.39064	0.0002777	0.00224643			REACTOME_COLLAGEN_DEGRADATION	0.3506	0.001224	0.0327057
REACTOME_PRC2_METHYLATES_HISTONES_AND_DNA	0.47825	0.00027785	0.00224643			REACTOME_SIRT1_NEGATIVELY_REGULATES_RRNA_EXPRESSION	0.67584	0.001224	0.0327057
REACTOME_COLLAGEN_DEGRADATION	0.47365	0.0002791	0.00224643			REACTOME_ACTIVATED_PKN1_STIMULATES_TRANSCRIPTION_OF_AR_ANDROGEN_RECEPTOR_REGULATED_GENES_KLK2_AND_KLK3	0.69709	0.0012376	0.0327057
REACTOME_SIRT1_NEGATIVELY_REGULATES_RRNA_EXPRESSION	0.51892	0.0002791	0.00224643			REACTOME_PKMTS_METHYLATE_HISTONE_LYSINES	0.3131	0.0012887	0.0327057
REACTOME_RMTS_METHYLATE_HISTONE_ARGININES	0.4263	0.00027917	0.00224643			REACTOME_NONHOMOLOGOUS_END_JOINING_NHEJ	0.42068	0.0013158	0.0327057
REACTOME_CONDENSATION_OF_PROPHASE_CHROMOSOMES	0.49502	0.00028035	0.00224643			REACTOME_CONDENSATION_OF_PROPHASE_CHROMOSOMES	0.65146	0.0013605	0.0327057
REACTOME_ERCC6_CSB_AND_EHMT2_G9A_POSITIVELY_REGULATE_RRNA_EXPRESSION	0.5126	0.00028035	0.00224643			REACTOME_NUCLEOSOME_ASSEMBLY	0.55477	0.0013774	0.0327057
REACTOME_MEIOTIC_RECOMBINATION	0.42036	0.00028185	0.00224643			REACTOME_PRC2_METHYLATES_HISTONES_AND_DNA	0.62482	0.0013928	0.0327057
REACTOME_INTEGRIN_CELL_SURFACE_INTERACTIONS	0.39442	0.00028466	0.00224643			REACTOME_ERCC6_CSB_AND_EHMT2_G9A_POSITIVELY_REGULATE_RRNA_EXPRESSION	0.65654	0.0014535	0.0327057
REACTOME_RNA_POLYMERASE_I_PROMOTER_ESCAPE	0.43383	0.00028843	0.00224643			REACTOME_RMTS_METHYLATE_HISTONE_ARGININES	0.54458	0.0014859	0.0327057
REACTOME_COLLAGEN_FORMATION	0.43248	0.00028868	0.00224643			REACTOME_MEIOTIC_SYNAPSIS	0.5341	0.0015291	0.0327057
REACTOME_RHO_GTPASES_ACTIVATE_PKNS	0.39604	0.00028868	0.00224643			REACTOME_MEIOTIC_RECOMBINATION	0.56133	0.0016	0.0327057
REACTOME_FORMATION_OF_THE_BETA_CATENIN:TCF_TRANSACTIVATING_COMPLEX	0.45457	0.00028902	0.00224643			REACTOME_TELOMERE_MAINTENANCE	0.53923	0.0016077	0.0327057
REACTOME_HDACS_DEACETYLATE_HISTONES	0.46968	0.00028902	0.00224643			REACTOME_DNA_DAMAGE_TELOMERE_STRESS_INDUCED_SENESCENCE	0.52643	0.0016502	0.0327057
REACTOME_POSITIVE_EPIGENETIC_REGULATION_OF_RRNA_EXPRESSION	0.39076	0.00029036	0.00224643			REACTOME_RNA_POLYMERASE_I_PROMOTER_ESCAPE	0.58704	0.001773	0.0327057
REACTOME_SENESCENCE_ASSOCIATED_SECRETORY_PHENOTYPE_SASP	0.4318	0.00029412	0.00224643			REACTOME_FORMATION_OF_THE_BETA_CATENIN:TCF_TRANSACTIVATING_COMPLEX	0.58482	0.0017889	0.0327057
REACTOME_TRANSCRIPTIONAL_REGULATION_OF_GRANULOPOIESIS	0.4944	0.00029499	0.00224643			REACTOME_G2_M_DNA_DAMAGE_CHECKPOINT	0.39889	0.0018587	0.0327057
REACTOME_RUNX1_REGULATES_GENES_INVOLVED_IN_MEGAKARYOCYTE_DIFFERENTIATION_AND_PLATELET_FUNCTION	0.42466	0.00029665	0.00224643			REACTOME_RUNX1_REGULATES_GENES_INVOLVED_IN_MEGAKARYOCYTE_DIFFERENTIATION_AND_PLATELET_FUNCTION	0.52325	0.0018587	0.0327057
REACTOME_PRE_NOTCH_EXPRESSION_AND_PROCESSING	0.38576	0.00029931	0.00224643			REACTOME_BASE_EXCISION_REPAIR	0.50871	0.0018762	0.0327057
REACTOME_AMYLOID_FIBER_FORMATION	0.43051	0.00029949	0.00224643			REACTOME_HDACS_DEACETYLATE_HISTONES	0.58976	0.0018832	0.0327057
REACTOME_TRANSCRIPTIONAL_REGULATION_BY_SMALL_RNAS	0.36467	0.00030039	0.00224643			REACTOME_TRANSCRIPTIONAL_REGULATION_OF_GRANULOPOIESIS	0.59792	0.0018832	0.0327057
REACTOME_ACTIVATION_OF_HOX_GENES_DURING_DIFFERENTIATION	0.39223	0.00030637	0.00224643			REACTOME_RHO_GTPASES_ACTIVATE_PKNS	0.56654	0.0019455	0.0327057
REACTOME_IMMUNOREGULATORY_INTERACTIONS_BETWEEN_A_LYMPHOID_AND_A_NON_LYMPHOID_CELL	0.37471	0.00031095	0.00224643			REACTOME_PROCESSING_OF_DNA_DOUBLE_STRAND_BREAK_ENDS	0.36967	0.0021834	0.0327057
REACTOME_HATS_ACETYLATE_HISTONES	0.32448	0.00032342	0.00228981			REACTOME_NONSENSE_MEDIATED_DECAY_NMD_INDEPENDENT_OF_THE_EXON_JUNCTION_COMPLEX_EJC	0.47046	0.0021834	0.0327057
REACTOME_PEPTIDE_LIGAND_BINDING_RECEPTORS	0.35047	0.00034507	0.00237194			REACTOME_POSITIVE_EPIGENETIC_REGULATION_OF_RRNA_EXPRESSION	0.52445	0.0021882	0.0327057
REACTOME_KERATINIZATION	0.28607	0.00035511	0.00241748			REACTOME_PRE_NOTCH_EXPRESSION_AND_PROCESSING	0.49581	0.0022624	0.0327057
REACTOME_EXTRACELLULAR_MATRIX_ORGANIZATION	0.29044	0.00038986	0.00260397			REACTOME_NEGATIVE_EPIGENETIC_REGULATION_OF_RRNA_EXPRESSION	0.50024	0.0022624	0.0327057
REACTOME_OLFACTORY_SIGNALING_PATHWAY	0.34317	0.00039401	0.00260709			REACTOME_AMYLOID_FIBER_FORMATION	0.55339	0.0023202	0.0327057
REACTOME_CLASS_A_1_RHODOPSIN_LIKE_RECEPTORS	0.28564	0.00042141	0.00272187			REACTOME_TRANSCRIPTIONAL_REGULATION_BY_SMALL_RNAS	0.50641	0.0023753	0.0327057
REACTOME_NEURONAL_SYSTEM	0.27629	0.00046838	0.00277439			REACTOME_FORMATION_OF_THE_CORNIFIED_ENVELOPE	0.37874	0.0024155	0.0327057
REACTOME_GPCR_LIGAND_BINDING	0.30344	0.00048473	0.00277439			REACTOME_ASSEMBLY_OF_COLLAGEN_FIBRILS_AND_OTHER_MULTIMERIC_STRUCTURES	0.33612	0.0024184	0.0327057
REACTOME_G_ALPHA_S_SIGNALLING_EVENTS	0.31321	0.00048591	0.00277439			REACTOME_CHROMOSOME_MAINTENANCE	0.43862	0.002457	0.0327057
REACTOME_ELASTIC_FIBRE_FORMATION	0.43989	0.00052301	0.00291568			REACTOME_RNA_POLYMERASE_I_TRANSCRIPTION	0.50125	0.002457	0.0327057
REACTOME_COLLAGEN_BIOSYNTHESIS_AND_MODIFYING_ENZYMES	0.42071	0.00055679	0.00307974			REACTOME_SENESCENCE_ASSOCIATED_SECRETORY_PHENOTYPE_SASP	0.55523	0.0025907	0.0333494
REACTOME_PROTEIN_PROTEIN_INTERACTIONS_AT_SYNAPSES	0.37126	0.00057687	0.00316608			REACTOME_MEIOSIS	0.45781	0.0026525	0.0333526
REACTOME_NEGATIVE_EPIGENETIC_REGULATION_OF_RRNA_EXPRESSION	0.35158	0.00059862	0.00326018			REACTOME_NONSENSE_MEDIATED_DECAY_NMD	0.37635	0.0027248	0.0333526
REACTOME_RNA_POLYMERASE_I_TRANSCRIPTION	0.37447	0.00060332	0.00326069			REACTOME_SRP_DEPENDENT_COTRANSLATIONAL_PROTEIN_TARGETING_TO_MEMBRANE	0.37815	0.0028169	0.0333526
REACTOME_DEGRADATION_OF_THE_EXTRACELLULAR_MATRIX	0.32208	0.00063331	0.00339388			REACTOME_SELENOAMINO_ACID_METABOLISM	0.35142	0.0028736	0.0333526
REACTOME_ESTROGEN_DEPENDENT_GENE_EXPRESSION	0.31418	0.00065168	0.0034432			REACTOME_ACTIVATION_OF_HOX_GENES_DURING_DIFFERENTIATION	0.52035	0.0028736	0.0333526
REACTOME_SIGNALING_BY_NUCLEAR_RECEPTORS	0.26098	0.00076923	0.00391574			REACTOME_DNA_DOUBLE_STRAND_BREAK_RESPONSE	0.38052	0.0030912	0.0335465
REACTOME_CHEMOKINE_RECEPTORS_BIND_CHEMOKINES	0.45423	0.00077983	0.00391574			REACTOME_OXIDATIVE_STRESS_INDUCED_SENESCENCE	0.45714	0.0031746	0.0335465
REACTOME_G_ALPHA_I_SIGNALLING_EVENTS	0.23644	0.00089166	0.00441465			REACTOME_EUKARYOTIC_TRANSLATION_INITIATION	0.36462	0.0031746	0.0335465
REACTOME_SIGNALING_BY_GPCR	0.25316	0.00091158	0.00448096			REACTOME_VOLTAGE_GATED_POTASSIUM_CHANNELS	0.3737	0.003276	0.0341089
REACTOME_GENE_SILENCING_BY_RNA	0.32224	0.00096123	0.00463408			REACTOME_RUNX1_REGULATES_TRANSCRIPTION_OF_GENES_INVOLVED_IN_DIFFERENTIATION_OF_HSCS	0.43091	0.003367	0.0345483
REACTOME_MEIOTIC_SYNAPSIS	0.38524	0.0011201	0.00528687			REACTOME_GENE_SILENCING_BY_RNA	0.4172	0.0035088	0.03487
REACTOME_DNA_DAMAGE_TELOMERE_STRESS_INDUCED_SENESCENCE	0.37817	0.0011373	0.00533251			REACTOME_PROTEIN_PROTEIN_INTERACTIONS_AT_SYNAPSES	0.29737	0.0035461	0.03487
REACTOME_BASE_EXCISION_REPAIR	0.36588	0.0011561	0.00538499			REACTOME_REPRODUCTION	0.40266	0.0039841	0.0373769
REACTOME_DECTIN_2_FAMILY	0.52499	0.0012165	0.00552104			REACTOME_HATS_ACETYLATE_HISTONES	0.41621	0.004065	0.0373769
REACTOME_NUCLEOSOME_ASSEMBLY	0.39351	0.001401	0.00619942			REACTOME_MITOTIC_PROPHASE	0.3566	0.004065	0.0373769
REACTOME_CLASS_B_2_SECRETIN_FAMILY_RECEPTORS	0.34908	0.0014832	0.0065224			REACTOME_HOMOLOGY_DIRECTED_REPAIR	0.28732	0.0041841	0.0379788
REACTOME_ESR_MEDIATED_SIGNALING	0.25951	0.0017921	0.00760019			REACTOME_EPIGENETIC_REGULATION_OF_GENE_EXPRESSION	0.38074	0.0044643	0.0400092
REACTOME_MEIOSIS	0.33467	0.0017927	0.00760019			REACTOME_ESTROGEN_DEPENDENT_GENE_EXPRESSION	0.41537	0.0049505	0.0438119
REACTOME_INTERLEUKIN_10_SIGNALING	0.42676	0.0023653	0.00973623			REACTOME_ELASTIC_FIBRE_FORMATION	0.34757	0.0054299	0.0474613
REACTOME_OXIDATIVE_STRESS_INDUCED_SENESCENCE	0.30892	0.0024442	0.00994537			REACTOME_DNA_DOUBLE_STRAND_BREAK_REPAIR	0.23894	0.0056818	0.0484664
REACTOME_ECM_PROTEOGLYCANS	0.35986	0.0025126	0.0101653			REACTOME_TRANSCRIPTIONAL_REGULATION_BY_THE_AP_2_TFAP2_FAMILY_OF_TRANSCRIPTION_FACTORS	0.37472	0.0058954	0.049317
REACTOME_REPRODUCTION	0.30194	0.0028499	0.0112096			REACTOME_G2_M_CHECKPOINTS	0.27438	0.0059524	0.049317
REACTOME_FORMATION_OF_THE_CORNIFIED_ENVELOPE	0.31041	0.0029904	0.0115694			REACTOME_INFLUENZA_INFECTION	0.30863	0.0060241	0.049317
REACTOME_MET_ACTIVATES_PTK2_SIGNALING	0.47321	0.0031738	0.0120163			REACTOME_DECTIN_2_FAMILY	0.42942	0.0061043	0.049317
REACTOME_PLATELET_AGGREGATION_PLUG_FORMATION	0.43369	0.0034067	0.0128295			REACTOME_CHEMOKINE_RECEPTORS_BIND_CHEMOKINES	0.33809	0.0064755	0.0509406
REACTOME_INTERLEUKIN_7_SIGNALING	0.4512	0.0036506	0.0135321			REACTOME_REGULATION_OF_EXPRESSION_OF_SLITS_AND_ROBOS	0.24353	0.006993	0.053237
REACTOME_TRANSMISSION_ACROSS_CHEMICAL_SYNAPSES	0.24112	0.0038926	0.0142796			REACTOME_DEFENSINS	0.40452	0.0077569	0.0566174
REACTOME_METALLOPROTEASE_DUBS	0.43052	0.0043268	0.0157096			REACTOME_RRNA_PROCESSING_IN_THE_NUCLEUS_AND_CYTOSOL	0.25852	0.008	0.0577959
REACTOME_TRANSCRIPTIONAL_REGULATION_BY_THE_AP_2_TFAP2_FAMILY_OF_TRANSCRIPTION_FACTORS	0.42773	0.0044248	0.0159835			REACTOME_KERATINIZATION	0.28783	0.0081301	0.0579263
REACTOME_POTASSIUM_CHANNELS	0.31347	0.0064954	0.0222162			REACTOME_CELLULAR_SENESCENCE	0.34028	0.0084746	0.0583515
REACTOME_CHROMOSOME_MAINTENANCE	0.29881	0.0069382	0.0231187			REACTOME_INTERLEUKIN_10_SIGNALING	0.33939	0.008569	0.0583515
REACTOME_NCAM1_INTERACTIONS	0.40257	0.0073898	0.0243348			REACTOME_REGULATION_OF_INSULIN_LIKE_GROWTH_FACTOR_IGF_TRANSPORT_AND_UPTAKE_BY_INSULIN_LIKE_GROWTH_FACTOR_BINDING_PROTEINS_IGFBPS	0.24059	0.0085714	0.0583515
REACTOME_VOLTAGE_GATED_POTASSIUM_CHANNELS	0.39329	0.0080311	0.0260827			REACTOME_PEPTIDE_LIGAND_BINDING_RECEPTORS	0.22729	0.0087719	0.0591477
REACTOME_INTERFERON_GAMMA_SIGNALING	0.30101	0.0080925	0.0261621			REACTOME_ACTIVATION_OF_THE_MRNA_UPON_BINDING_OF_THE_CAP_BINDING_COMPLEX_AND_EIFS_AND_SUBSEQUENT_BINDING_TO_43S	0.30862	0.011792	0.0732345
REACTOME_COMPLEMENT_CASCADE	0.35846	0.0086387	0.0274269			REACTOME_DEGRADATION_OF_THE_EXTRACELLULAR_MATRIX	0.22282	0.011952	0.0735343
REACTOME_CARBOXYTERMINAL_POST_TRANSLATIONAL_MODIFICATIONS_OF_TUBULIN	0.39544	0.010293	0.0319589			REACTOME_RRNA_PROCESSING	0.24676	0.012048	0.0735343
REACTOME_HEPARAN_SULFATE_HEPARIN_HS_GAG_METABOLISM	0.35714	0.010337	0.0319589			REACTOME_TRANSCRIPTIONAL_REGULATION_BY_RUNX1	0.27311	0.013333	0.079998
REACTOME_EPIGENETIC_REGULATION_OF_GENE_EXPRESSION	0.26813	0.01039	0.0319831			REACTOME_ESR_MEDIATED_SIGNALING	0.31345	0.013699	0.0810129
REACTOME_GLYCOSAMINOGLYCAN_METABOLISM	0.27367	0.012484	0.037292			REACTOME_HEPARAN_SULFATE_HEPARIN_HS_GAG_METABOLISM	0.31886	0.014463	0.0834231
REACTOME_NEUROTRANSMITTER_RECEPTORS_AND_POSTSYNAPTIC_SIGNAL_TRANSMISSION	0.24243	0.01287	0.0379665			REACTOME_SIGNALING_BY_NOTCH	0.26281	0.014493	0.0834231
REACTOME_REGULATION_OF_INSULIN_LIKE_GROWTH_FACTOR_IGF_TRANSPORT_AND_UPTAKE_BY_INSULIN_LIKE_GROWTH_FACTOR_BINDING_PROTEINS_IGFBPS	0.27441	0.013276	0.0388405			REACTOME_G0_AND_EARLY_G1	0.38903	0.015499	0.0866624
REACTOME_HEMOSTASIS	0.19283	0.013999	0.0402898			REACTOME_COLLAGEN_FORMATION	0.25819	0.015564	0.0866624
REACTOME_SURFACTANT_METABOLISM	0.42909	0.01416	0.0405882			REACTOME_G1_S_SPECIFIC_TRANSCRIPTION	0.37765	0.015586	0.0866624
REACTOME_CELL_SURFACE_INTERACTIONS_AT_THE_VASCULAR_WALL	0.26802	0.014906	0.0422138			REACTOME_BASIGIN_INTERACTIONS	0.40716	0.0159	0.0866624
REACTOME_RUNX1_REGULATES_TRANSCRIPTION_OF_GENES_INVOLVED_IN_DIFFERENTIATION_OF_HSCS	0.26802	0.019309	0.0519801			REACTOME_E3_UBIQUITIN_LIGASES_UBIQUITINATE_TARGET_PROTEINS	0.29242	0.016018	0.0866624
REACTOME_INTERLEUKIN_4_AND_INTERLEUKIN_13_SIGNALING	0.27661	0.020036	0.0535889			REACTOME_IMMUNOREGULATORY_INTERACTIONS_BETWEEN_A_LYMPHOID_AND_A_NON_LYMPHOID_CELL	0.22929	0.017123	0.0916408
REACTOME_DISEASES_ASSOCIATED_WITH_GLYCOSAMINOGLYCAN_METABOLISM	0.37241	0.020058	0.0535889			REACTOME_TCF_DEPENDENT_SIGNALING_IN_RESPONSE_TO_WNT	0.29213	0.018182	0.0953545
REACTOME_HDMS_DEMETHYLATE_HISTONES	0.35892	0.023667	0.0618311			REACTOME_INTERLEUKIN_4_AND_INTERLEUKIN_13_SIGNALING	0.24465	0.019324	0.0991405
REACTOME_CELLULAR_SENESCENCE	0.23771	0.025219	0.0644587			REACTOME_TRANS_GOLGI_NETWORK_VESICLE_BUDDING	-0.3905	0.01954	0.0995275
REACTOME_HS_GAG_BIOSYNTHESIS	0.39861	0.031738	0.0769926			REACTOME_SIGNALING_BY_NOTCH4	-0.39704	0.0073514	0.0552866
REACTOME_POST_TRANSLATIONAL_MODIFICATION:_SYNTHESIS_OF_GPI_ANCHORED_PROTEINS	0.27915	0.031741	0.0769926			REACTOME_PHOSPHOLIPID_METABOLISM	-0.32258	0.013934	0.0815312
REACTOME_MOLECULES_ASSOCIATED_WITH_ELASTIC_FIBRES	0.36997	0.031754	0.0769926			REACTOME_SYNTHESIS_OF_PIPS_AT_THE_PLASMA_MEMBRANE	-0.43123	0.0099679	0.0647456
REACTOME_GLUCURONIDATION	0.42212	0.034387	0.0813586			REACTOME_PI_METABOLISM	-0.42071	0.0019076	0.0327057
REACTOME_INTEGRIN_SIGNALING	0.41333	0.034474	0.0813586			REACTOME_NOTCH_HLH_TRANSCRIPTION_PATHWAY	-0.48795	0.015745	0.0866624
REACTOME_CELL_JUNCTION_ORGANIZATION	0.27631	0.036127	0.0844156			REACTOME_ABC_FAMILY_PROTEINS_MEDIATED_TRANSPORT	-0.40247	0.0015656	0.0327057
REACTOME_BASIGIN_INTERACTIONS	0.41688	0.038938	0.0892172			REACTOME_ASSOCIATION_OF_TRIC_CCT_WITH_TARGET_PROTEINS_DURING_BIOSYNTHESIS	-0.4754	0.0064051	0.0509406
REACTOME_TRANSLATION	-0.27383	0.0030347	0.0116139			REACTOME_DEADENYLATION_OF_MRNA	-0.53194	0.0075234	0.0554851
REACTOME_METABOLISM_OF_NON_CODING_RNA	-0.38574	0.012348	0.0372016			REACTOME_DEADENYLATION_DEPENDENT_MRNA_DECAY	-0.41717	0.016035	0.0866624
REACTOME_CROSS_PRESENTATION_OF_SOLUBLE_EXOGENOUS_ANTIGENS_ENDOSOMES	-0.50931	0.00016247	0.00202227			REACTOME_ENERGY_DEPENDENT_REGULATION_OF_MTOR_BY_LKB1_AMPK	-0.51627	0.0061298	0.049317
REACTOME_ANTIGEN_PROCESSING_CROSS_PRESENTATION	-0.36236	0.0025699	0.010338			REACTOME_POST_TRANSLATIONAL_PROTEIN_MODIFICATION	-0.25857	0.017798	0.0940372
REACTOME_TRANS_GOLGI_NETWORK_VESICLE_BUDDING	-0.42256	0.0003108	0.00224643			REACTOME_ASPARAGINE_N_LINKED_GLYCOSYLATION	-0.3353	0.00090171	0.0327057
REACTOME_CELL_CYCLE	-0.21125	0.038789	0.0891643			REACTOME_CALNEXIN_CALRETICULIN_CYCLE	-0.51689	0.0091463	0.0610904
REACTOME_ORC1_REMOVAL_FROM_CHROMATIN	-0.42328	0.00015545	0.00202227			REACTOME_TRANSPORT_TO_THE_GOLGI_AND_SUBSEQUENT_MODIFICATION	-0.3514	0.0029358	0.0335249
REACTOME_ANTIVIRAL_MECHANISM_BY_IFN_STIMULATED_GENES	-0.38924	0.0015456	0.00667247			REACTOME_TRANSCRIPTIONAL_REGULATION_OF_WHITE_ADIPOCYTE_DIFFERENTIATION	-0.39447	0.0074184	0.0552866
REACTOME_SIGNALING_BY_ERBB2	-0.37198	0.025876	0.0650456			REACTOME_CLASS_I_MHC_MEDIATED_ANTIGEN_PROCESSING_PRESENTATION	-0.34494	0.00020016	0.0213199
REACTOME_SIGNALING_BY_NOTCH4	-0.54669	0.00015456	0.00202227			REACTOME_INOSITOL_PHOSPHATE_METABOLISM	-0.44083	0.01121	0.0702361
REACTOME_DOWNSTREAM_SIGNALING_EVENTS_OF_B_CELL_RECEPTOR_BCR	-0.46166	0.00015442	0.00202227			REACTOME_MACROAUTOPHAGY	-0.44144	0.00021079	0.0213199
REACTOME_ACTIVATION_OF_NF_KAPPAB_IN_B_CELLS	-0.49432	0.00015601	0.00202227			REACTOME_FGFR1_MUTANT_RECEPTOR_ACTIVATION	-0.5345	0.0034299	0.034691
REACTOME_SIGNALING_BY_NOTCH2	-0.4282	0.023309	0.0611214			REACTOME_ORGANELLE_BIOGENESIS_AND_MAINTENANCE	-0.32195	0.0038076	0.0364295
REACTOME_SIGNALING_BY_THE_B_CELL_RECEPTOR_BCR	-0.37772	0.0004485	0.00277439			REACTOME_METABOLISM_OF_WATER_SOLUBLE_VITAMINS_AND_COFACTORS	-0.35476	0.013731	0.0810129
REACTOME_NOTCH1_INTRACELLULAR_DOMAIN_REGULATES_TRANSCRIPTION	-0.43919	0.0025987	0.0103948			REACTOME_ER_TO_GOLGI_ANTEROGRADE_TRANSPORT	-0.39336	0.00020387	0.0213199
REACTOME_SIGNALING_BY_NOTCH1	-0.36644	0.0080173	0.0260827			REACTOME_COPII_MEDIATED_VESICLE_TRANSPORT	-0.43272	0.0018426	0.0327057
REACTOME_SIGNALING_BY_NOTCH3	-0.38268	0.018483	0.0499464			REACTOME_IRE1ALPHA_ACTIVATES_CHAPERONES	-0.43727	0.0096391	0.0637802
REACTOME_DOWNREGULATION_OF_TGF_BETA_RECEPTOR_SIGNALING	-0.55722	0.00067889	0.00353422			REACTOME_GLYOXYLATE_METABOLISM_AND_GLYCINE_DEGRADATION	-0.47479	0.017215	0.0916408
REACTOME_SIGNALING_BY_FGFR_IN_DISEASE	-0.34616	0.031952	0.0772082			REACTOME_REGULATION_OF_LIPID_METABOLISM_BY_PEROXISOME_PROLIFERATOR_ACTIVATED_RECEPTOR_ALPHA_PPARALPHA	-0.38449	0.0031146	0.0335465
REACTOME_TGF_BETA_RECEPTOR_SIGNALING_ACTIVATES_SMADS	-0.53134	0.00033619	0.00233355			REACTOME_METABOLISM_OF_LIPIDS	-0.30463	0.0002	0.0213199
REACTOME_SYNTHESIS_OF_PIPS_AT_THE_PLASMA_MEMBRANE	-0.40151	0.0083387	0.0265937			REACTOME_CILIUM_ASSEMBLY	-0.35642	0.0015147	0.0327057
REACTOME_PI_METABOLISM	-0.38888	0.0015385	0.00667247			REACTOME_ABC_TRANSPORTER_DISORDERS	-0.39325	0.010591	0.0669502
REACTOME_CDK_MEDIATED_PHOSPHORYLATION_AND_REMOVAL_OF_CDC6	-0.43442	0.0003108	0.00224643			REACTOME_VESICLE_MEDIATED_TRANSPORT	-0.33203	9.999e-05	0.0213199
REACTOME_PROCESSING_OF_CAPPED_INTRON_CONTAINING_PRE_MRNA	-0.38217	0.00013691	0.00202227			REACTOME_SIGNALING_BY_FGFR1_IN_DISEASE	-0.47854	0.0082635	0.0579263
REACTOME_TCR_SIGNALING	-0.36329	0.00073594	0.00377569			REACTOME_DISEASES_OF_SIGNAL_TRANSDUCTION	-0.30198	0.0082	0.0579263
REACTOME_DOWNSTREAM_TCR_SIGNALING	-0.41053	0.00030609	0.00224643			REACTOME_PTEN_REGULATION	-0.35776	0.006772	0.052115
REACTOME_GENERIC_TRANSCRIPTION_PATHWAY	-0.21049	0.0051808	0.01834			REACTOME_COPI_MEDIATED_ANTEROGRADE_TRANSPORT	-0.36997	0.014985	0.0855595
REACTOME_TRANSPORT_OF_MATURE_TRANSCRIPT_TO_CYTOPLASM	-0.39843	0.00077471	0.00391574			REACTOME_INTRA_GOLGI_TRAFFIC	-0.4741	0.0028474	0.0333526
REACTOME_REGULATION_OF_APOPTOSIS	-0.53816	0.00016036	0.00202227			REACTOME_RETROGRADE_TRANSPORT_AT_THE_TRANS_GOLGI_NETWORK	-0.47026	0.0031394	0.0335465
REACTOME_MRNA_CAPPING	-0.43812	0.027611	0.0687605			REACTOME_INTRA_GOLGI_AND_RETROGRADE_GOLGI_TO_ER_TRAFFIC	-0.32922	0.010409	0.0667944
REACTOME_METABOLISM_OF_POLYAMINES	-0.52222	0.0001576	0.00202227			REACTOME_DEATH_RECEPTOR_SIGNALLING	-0.34785	0.010472	0.0667944
REACTOME_CELL_CYCLE_CHECKPOINTS	-0.25458	0.015558	0.0433518			REACTOME_GENE_EXPRESSION_TRANSCRIPTION	-0.26782	0.0035996	0.0349112
REACTOME_ABC_FAMILY_PROTEINS_MEDIATED_TRANSPORT	-0.4423	0.00014986	0.00202227			REACTOME_TNF_SIGNALING	-0.46171	0.0066052	0.0513899
REACTOME_TRNA_AMINOACYLATION	-0.39533	0.025628	0.0650045			REACTOME_CLATHRIN_MEDIATED_ENDOCYTOSIS	-0.33926	0.018727	0.0968875
REACTOME_MRNA_SPLICING	-0.39054	0.00014138	0.00202227			REACTOME_RAB_GEFS_EXCHANGE_GTP_FOR_GDP_ON_RABS	-0.38391	0.0099073	0.0647456
REACTOME_MRNA_SPLICING_MINOR_PATHWAY	-0.3863	0.01243	0.03729			REACTOME_REGULATION_OF_RUNX2_EXPRESSION_AND_ACTIVITY	-0.38841	0.018748	0.0968875
REACTOME_PROCESSING_OF_CAPPED_INTRONLESS_PRE_MRNA	-0.46299	0.01461	0.0415417			REACTOME_NEDDYLATION	-0.38051	0.00010074	0.0213199
REACTOME_NUCLEOTIDE_EXCISION_REPAIR	-0.37597	0.00044843	0.00277439			REACTOME_FATTY_ACID_METABOLISM	-0.33271	0.012278	0.0742976
REACTOME_LYSOSOME_VESICLE_BIOGENESIS	-0.41252	0.026974	0.0674827			REACTOME_RAB_REGULATION_OF_TRAFFICKING	-0.37163	0.0056783	0.0484664
REACTOME_SPHINGOLIPID_METABOLISM	-0.32338	0.025708	0.0650045			REACTOME_PEROXISOMAL_PROTEIN_IMPORT	-0.45795	0.0010877	0.0327057
REACTOME_GOLGI_ASSOCIATED_VESICLE_BIOGENESIS	-0.43042	0.0020697	0.0086707			REACTOME_AUTOPHAGY	-0.39686	0.0024945	0.0327057
REACTOME_DEADENYLATION_OF_MRNA	-0.56989	0.0016537	0.00709588			REACTOME_ANTIGEN_PROCESSING:_UBIQUITINATION_PROTEASOME_DEGRADATION	-0.36067	0.00010013	0.0213199
REACTOME_DEADENYLATION_DEPENDENT_MRNA_DECAY	-0.45208	0.00047763	0.00277439
REACTOME_METABOLISM_OF_RNA	-0.32375	0.00011891	0.00202227
REACTOME_MITOTIC_G1_G1_S_PHASES	-0.28905	0.016304	0.0447352
REACTOME_REGULATION_OF_MITOTIC_CELL_CYCLE	-0.38531	0.0012099	0.00552104
REACTOME_ENERGY_DEPENDENT_REGULATION_OF_MTOR_BY_LKB1_AMPK	-0.50463	0.0036944	0.0136231
REACTOME_MITOTIC_G2_G2_M_PHASES	-0.29328	0.0036091	0.0134486
REACTOME_DNA_REPAIR	-0.23674	0.033967	0.0807001
REACTOME_POST_TRANSLATIONAL_PROTEIN_MODIFICATION	-0.24905	0.00010793	0.00202227
REACTOME_RESPIRATORY_ELECTRON_TRANSPORT	-0.34129	0.0069539	0.0231187
REACTOME_ASPARAGINE_N_LINKED_GLYCOSYLATION	-0.35441	0.00013153	0.00202227
REACTOME_ASSEMBLY_OF_THE_PRE_REPLICATIVE_COMPLEX	-0.43548	0.00015805	0.00202227
REACTOME_CALNEXIN_CALRETICULIN_CYCLE	-0.57974	0.00050916	0.00288388
REACTOME_N_GLYCAN_TRIMMING_IN_THE_ER_AND_CALNEXIN_CALRETICULIN_CYCLE	-0.52408	0.00032895	0.00230591
REACTOME_CIRCADIAN_CLOCK	-0.36728	0.0073038	0.024164
REACTOME_REGULATION_OF_MRNA_STABILITY_BY_PROTEINS_THAT_BIND_AU_RICH_ELEMENTS	-0.47692	0.00015302	0.00202227
REACTOME_TRANSPORT_TO_THE_GOLGI_AND_SUBSEQUENT_MODIFICATION	-0.36924	0.00014308	0.00202227
REACTOME_IRON_UPTAKE_AND_TRANSPORT	-0.40191	0.0041461	0.0151311
REACTOME_FORMATION_OF_INCISION_COMPLEX_IN_GG_NER	-0.51378	0.00016281	0.00202227
REACTOME_ENDOSOMAL_SORTING_COMPLEX_REQUIRED_FOR_TRANSPORT_ESCRT	-0.46185	0.012753	0.0377788
REACTOME_DNA_REPLICATION	-0.31587	0.0082523	0.0264372
REACTOME_HIV_INFECTION	-0.36362	0.00013719	0.00202227
REACTOME_HIV_LIFE_CYCLE	-0.34053	0.00043284	0.00276082
REACTOME_HOST_INTERACTIONS_OF_HIV_FACTORS	-0.40494	0.00014453	0.00202227
REACTOME_INTERACTIONS_OF_VPR_WITH_HOST_CELLULAR_PROTEINS	-0.42951	0.013173	0.0386991
REACTOME_SIGNALING_BY_TGF_BETA_RECEPTOR_COMPLEX	-0.37595	0.0047795	0.0171771
REACTOME_CLASS_I_MHC_MEDIATED_ANTIGEN_PROCESSING_PRESENTATION	-0.34467	0.00012816	0.00202227
REACTOME_S_PHASE	-0.34917	0.00028944	0.00224643
REACTOME_VIF_MEDIATED_DEGRADATION_OF_APOBEC3G	-0.55735	0.00015808	0.00202227
REACTOME_CELLULAR_RESPONSE_TO_HYPOXIA	-0.47012	0.00015211	0.00202227
REACTOME_THE_CITRIC_ACID_TCA_CYCLE_AND_RESPIRATORY_ELECTRON_TRANSPORT	-0.29685	0.0066932	0.0226736
REACTOME_TRANSPORT_OF_THE_SLBP_DEPENDANT_MATURE_MRNA	-0.46137	0.0049917	0.0178491
REACTOME_TRANSPORT_OF_MATURE_MRNAS_DERIVED_FROM_INTRONLESS_TRANSCRIPTS	-0.45122	0.0027678	0.0109475
REACTOME_BUDDING_AND_MATURATION_OF_HIV_VIRION	-0.45894	0.015281	0.0429323
REACTOME_RESPIRATORY_ELECTRON_TRANSPORT_ATP_SYNTHESIS_BY_CHEMIOSMOTIC_COUPLING_AND_HEAT_PRODUCTION_BY_UNCOUPLING_PROTEINS	-0.32719	0.0051455	0.0183066
REACTOME_MACROAUTOPHAGY	-0.46518	0.00015295	0.00202227
REACTOME_DISEASE	-0.22213	0.0013405	0.00596902
REACTOME_MTOR_SIGNALLING	-0.41726	0.017135	0.0466599
REACTOME_HOST_INTERACTIONS_WITH_INFLUENZA_FACTORS	-0.38368	0.0324	0.07776
REACTOME_EXPORT_OF_VIRAL_RIBONUCLEOPROTEINS_FROM_NUCLEUS	-0.46312	0.0067983	0.02292
REACTOME_APC_C:CDH1_MEDIATED_DEGRADATION_OF_CDC20_AND_OTHER_APC_C:CDH1_TARGETED_PROTEINS_IN_LATE_MITOSIS_EARLY_G1	-0.4594	0.0001554	0.00202227
REACTOME_ACTIVATION_OF_APC_C_AND_APC_C:CDC20_MEDIATED_DEGRADATION_OF_MITOTIC_PROTEINS	-0.42009	0.00031153	0.00224643
REACTOME_INTERACTIONS_OF_REV_WITH_HOST_CELLULAR_PROTEINS	-0.39941	0.033427	0.0796846
REACTOME_FGFR1_MUTANT_RECEPTOR_ACTIVATION	-0.44189	0.020318	0.0540795
REACTOME_ORGANELLE_BIOGENESIS_AND_MAINTENANCE	-0.26458	0.0061753	0.0212238
REACTOME_SCF_SKP2_MEDIATED_DEGRADATION_OF_P27_P21	-0.46471	0.00063755	0.00339388
REACTOME_DEGRADATION_OF_BETA_CATENIN_BY_THE_DESTRUCTION_COMPLEX	-0.45186	0.00015385	0.00202227
REACTOME_ER_TO_GOLGI_ANTEROGRADE_TRANSPORT	-0.4079	0.000143	0.00202227
REACTOME_COPII_MEDIATED_VESICLE_TRANSPORT	-0.4758	0.00015805	0.00202227
REACTOME_TRANSCRIPTIONAL_ACTIVITY_OF_SMAD2_SMAD3:SMAD4_HETEROTRIMER	-0.37154	0.042959	0.0977973
REACTOME_CELLULAR_RESPONSES_TO_STRESS	-0.22613	0.029684	0.0729732
REACTOME_FC_EPSILON_RECEPTOR_FCERI_SIGNALING	-0.3833	0.00014453	0.00202227
REACTOME_MITOTIC_METAPHASE_AND_ANAPHASE	-0.34973	0.00028027	0.00224643
REACTOME_SIGNALING_BY_NOTCH1_IN_CANCER	-0.46549	0.00047839	0.00277439
REACTOME_INSULIN_PROCESSING	-0.51553	0.003055	0.0116287
REACTOME_FCERI_MEDIATED_NF_KB_ACTIVATION	-0.46244	0.00015442	0.00202227
REACTOME_NUCLEAR_ENVELOPE_BREAKDOWN	-0.38067	0.016196	0.0447352
REACTOME_SUMOYLATION	-0.32241	0.00042289	0.00272187
REACTOME_SUMOYLATION_OF_DNA_DAMAGE_RESPONSE_AND_REPAIR_PROTEINS	-0.38589	0.001244	0.00560989
REACTOME_SUMOYLATION_OF_UBIQUITINYLATION_PROTEINS	-0.44489	0.0054963	0.0192283
REACTOME_NUCLEAR_PORE_COMPLEX_NPC_DISASSEMBLY	-0.41596	0.02396	0.0623665
REACTOME_REGULATION_OF_HSF1_MEDIATED_HEAT_SHOCK_RESPONSE	-0.35672	0.0069552	0.0231187
REACTOME_CELLULAR_RESPONSE_TO_HEAT_STRESS	-0.32043	0.013773	0.0400716
REACTOME_TRANSCRIPTIONAL_REGULATION_BY_TP53	-0.27197	0.00051526	0.00289527
REACTOME_IRE1ALPHA_ACTIVATES_CHAPERONES	-0.42189	0.0035743	0.0133894
REACTOME_UNFOLDED_PROTEIN_RESPONSE_UPR	-0.35927	0.0027515	0.0109442
REACTOME_TRANSPORT_OF_SMALL_MOLECULES	-0.20929	0.032175	0.0774827
REACTOME_BETA_CATENIN_INDEPENDENT_WNT_SIGNALING	-0.33191	0.0013079	0.00586072
REACTOME_GLYOXYLATE_METABOLISM_AND_GLYCINE_DEGRADATION	-0.43498	0.024853	0.0641654
REACTOME_REGULATION_OF_LIPID_METABOLISM_BY_PEROXISOME_PROLIFERATOR_ACTIVATED_RECEPTOR_ALPHA_PPARALPHA	-0.31478	0.010079	0.0314358
REACTOME_SUMOYLATION_OF_SUMOYLATION_PROTEINS	-0.42285	0.017928	0.0486323
REACTOME_PCP_CE_PATHWAY	-0.36576	0.0024096	0.00986125
REACTOME_INTERLEUKIN_1_FAMILY_SIGNALING	-0.35648	0.00029287	0.00224643
REACTOME_OTHER_INTERLEUKIN_SIGNALING	-0.25764	0.010533	0.032283
REACTOME_AUF1_HNRNP_D0_BINDS_AND_DESTABILIZES_MRNA	-0.53753	0.00016155	0.00202227
REACTOME_SUMOYLATION_OF_RNA_BINDING_PROTEINS	-0.38365	0.021926	0.0579239
REACTOME_ASYMMETRIC_LOCALIZATION_OF_PCP_PROTEINS	-0.43925	0.00031158	0.00224643
REACTOME_SUMOYLATION_OF_DNA_REPLICATION_PROTEINS	-0.37061	0.036631	0.0853117
REACTOME_DEGRADATION_OF_AXIN	-0.54812	0.00016155	0.00202227
REACTOME_DEGRADATION_OF_DVL	-0.48211	0.00016176	0.00202227
REACTOME_SIGNALING_BY_WNT_IN_CANCER	-0.41006	0.030809	0.0754767
REACTOME_PROGRAMMED_CELL_DEATH	-0.32404	0.00070882	0.0036631
REACTOME_REGULATION_OF_TNFR1_SIGNALING	-0.4105	0.037391	0.0865125
REACTOME_TNFR1_INDUCED_NFKAPPAB_SIGNALING_PATHWAY	-0.42071	0.03725	0.0864689
REACTOME_HEDGEHOG_LIGAND_BIOGENESIS	-0.50151	0.00015828	0.00202227
REACTOME_SIGNALING_BY_HEDGEHOG	-0.29943	0.0089803	0.0283842
REACTOME_MITOCHONDRIAL_TRANSLATION	-0.31639	0.022094	0.0581508
REACTOME_METABOLISM_OF_LIPIDS	-0.21656	0.011069	0.0337795
REACTOME_DECTIN_1_MEDIATED_NONCANONICAL_NF_KB_SIGNALING	-0.51633	0.00015798	0.00202227
REACTOME_CLEC7A_DECTIN_1_SIGNALING	-0.36213	0.0021403	0.00886159
REACTOME_DEGRADATION_OF_GLI1_BY_THE_PROTEASOME	-0.50972	0.00015939	0.00202227
REACTOME_HEDGEHOG_OFF_STATE	-0.32187	0.0099911	0.0312996
REACTOME_CILIUM_ASSEMBLY	-0.29521	0.0029465	0.0114968
REACTOME_ABC_TRANSPORTER_DISORDERS	-0.52718	0.0001555	0.00202227
REACTOME_DEFECTIVE_TPR_MAY_CONFER_SUSCEPTIBILITY_TOWARDS_THYROID_PAPILLARY_CARCINOMA_TPC	-0.42805	0.024206	0.062776
REACTOME_DISORDERS_OF_TRANSMEMBRANE_TRANSPORTERS	-0.3548	0.00027988	0.00224643
REACTOME_CARGO_TRAFFICKING_TO_THE_PERICILIARY_MEMBRANE	-0.44065	0.0019496	0.00821617
REACTOME_C_TYPE_LECTIN_RECEPTORS_CLRS	-0.29178	0.016365	0.0447352
REACTOME_TP53_REGULATES_METABOLIC_GENES	-0.38871	0.0015385	0.00667247
REACTOME_HEDGEHOG_ON_STATE	-0.3842	0.0012099	0.00552104
REACTOME_REGULATION_OF_TP53_ACTIVITY	-0.27825	0.025548	0.0650045
REACTOME_VESICLE_MEDIATED_TRANSPORT	-0.32015	0.00011841	0.00202227
REACTOME_SIGNALING_BY_FGFR2	-0.32717	0.035909	0.084184
REACTOME_SIGNALING_BY_FGFR3	-0.42224	0.014387	0.0410726
REACTOME_SIGNALING_BY_FGFR1_IN_DISEASE	-0.4262	0.014984	0.0422656
REACTOME_REGULATION_OF_RAS_BY_GAPS	-0.51452	0.00015805	0.00202227
REACTOME_DISEASES_OF_SIGNAL_TRANSDUCTION	-0.31958	0.00012732	0.00202227
REACTOME_INFECTIOUS_DISEASE	-0.28869	0.000388	0.00260397
REACTOME_RHO_GTPASES_ACTIVATE_WASPS_AND_WAVES	-0.39547	0.0401	0.0915832
REACTOME_TNFR2_NON_CANONICAL_NF_KB_PATHWAY	-0.32826	0.012536	0.037292
REACTOME_RAF_ACTIVATION	-0.53638	0.0010159	0.00482723
REACTOME_NEGATIVE_REGULATION_OF_MAPK_PATHWAY	-0.3945	0.025908	0.0650456
REACTOME_DEFECTIVE_CFTR_CAUSES_CYSTIC_FIBROSIS	-0.56083	0.00015818	0.00202227
REACTOME_MAPK_FAMILY_SIGNALING_CASCADES	-0.28215	0.0011992	0.00552104
REACTOME_HDR_THROUGH_SINGLE_STRAND_ANNEALING_SSA	-0.40062	0.032933	0.0787722
REACTOME_MAPK6_MAPK4_SIGNALING	-0.45429	0.00015286	0.00202227
REACTOME_DEUBIQUITINATION	-0.2931	0.00066392	0.00348189
REACTOME_UCH_PROTEINASES	-0.32205	0.013876	0.0400988
REACTOME_UB_SPECIFIC_PROCESSING_PROTEASES	-0.30703	0.00041494	0.00272016
REACTOME_RESOLUTION_OF_D_LOOP_STRUCTURES_THROUGH_SYNTHESIS_DEPENDENT_STRAND_ANNEALING_SDSA	-0.46915	0.015614	0.0433518
REACTOME_HOMOLOGOUS_DNA_PAIRING_AND_STRAND_EXCHANGE	-0.38281	0.037708	0.0869618
REACTOME_CARGO_CONCENTRATION_IN_THE_ER	-0.42205	0.027679	0.0687605
REACTOME_DNA_DAMAGE_RECOGNITION_IN_GG_NER	-0.47918	0.00097403	0.00465955
REACTOME_GLOBAL_GENOME_NUCLEOTIDE_EXCISION_REPAIR_GG_NER	-0.41677	0.00046154	0.00277439
REACTOME_DUAL_INCISION_IN_GG_NER	-0.40074	0.021729	0.0576185
REACTOME_RNA_POLYMERASE_II_PRE_TRANSCRIPTION_EVENTS	-0.32899	0.024923	0.0641654
REACTOME_FORMATION_OF_TC_NER_PRE_INCISION_COMPLEX	-0.44783	0.00096216	0.00463408
REACTOME_TRANSCRIPTION_COUPLED_NUCLEOTIDE_EXCISION_REPAIR_TC_NER	-0.36294	0.0052429	0.0184675
REACTOME_DUAL_INCISION_IN_TC_NER	-0.3607	0.012346	0.0372016
REACTOME_TRNA_PROCESSING_IN_THE_NUCLEUS	-0.41488	0.0030298	0.0116139
REACTOME_PTEN_REGULATION	-0.40789	0.00014643	0.00202227
REACTOME_RNA_POLYMERASE_II_TRANSCRIBES_SNRNA_GENES	-0.38693	0.0029554	0.0114968
REACTOME_COPI_MEDIATED_ANTEROGRADE_TRANSPORT	-0.38935	0.00045865	0.00277439
REACTOME_INTRA_GOLGI_TRAFFIC	-0.47806	0.0004845	0.00277439
REACTOME_RETROGRADE_TRANSPORT_AT_THE_TRANS_GOLGI_NETWORK	-0.50187	0.00016072	0.00202227
REACTOME_INTRA_GOLGI_AND_RETROGRADE_GOLGI_TO_ER_TRAFFIC	-0.35411	0.00014077	0.00202227
REACTOME_DNA_REPLICATION_PRE_INITIATION	-0.39363	0.00046232	0.00277439
REACTOME_SWITCHING_OF_ORIGINS_TO_A_POST_REPLICATIVE_STATE	-0.38959	0.00091771	0.00448096
REACTOME_STABILIZATION_OF_P53	-0.53293	0.00016176	0.00202227
REACTOME_G1_S_DNA_DAMAGE_CHECKPOINTS	-0.45056	0.00015805	0.00202227
REACTOME_MITOTIC_SPINDLE_CHECKPOINT	-0.32764	0.0082212	0.0264372
REACTOME_CYCLIN_A:CDK2_ASSOCIATED_EVENTS_AT_S_PHASE_ENTRY	-0.42302	0.00030821	0.00224643
REACTOME_TRNA_PROCESSING	-0.33087	0.0066086	0.0224947
REACTOME_RNA_POLYMERASE_II_TRANSCRIPTION_PRE_INITIATION_AND_PROMOTER_OPENING	-0.37623	0.028098	0.0695573
REACTOME_RNA_POLYMERASE_II_TRANSCRIPTION_TERMINATION	-0.44366	0.00047483	0.00277439
REACTOME_RNA_POLYMERASE_I_TRANSCRIPTION_TERMINATION	-0.42089	0.035317	0.0830712
REACTOME_DNA_DAMAGE_BYPASS	-0.38773	0.01381	0.0400716
REACTOME_GENE_EXPRESSION_TRANSCRIPTION	-0.24084	0.00010763	0.00202227
REACTOME_TNF_SIGNALING	-0.42921	0.0079779	0.0260827
REACTOME_THE_ROLE_OF_GTSE1_IN_G2_M_PROGRESSION_AFTER_G2_CHECKPOINT	-0.34012	0.016345	0.0447352
REACTOME_FBXL7_DOWN_REGULATES_AURKA_DURING_MITOTIC_ENTRY_AND_IN_EARLY_MITOSIS	-0.53726	0.00016155	0.00202227
REACTOME_GOLGI_TO_ER_RETROGRADE_TRANSPORT	-0.3003	0.015405	0.0431096
REACTOME_CLATHRIN_MEDIATED_ENDOCYTOSIS	-0.29744	0.012062	0.0366519
REACTOME_RAB_GEFS_EXCHANGE_GTP_FOR_GDP_ON_RABS	-0.35159	0.0058122	0.0201607
REACTOME_TRANSCRIPTIONAL_REGULATION_BY_RUNX3	-0.44063	0.0001517	0.00202227
REACTOME_TRANSCRIPTIONAL_REGULATION_BY_RUNX2	-0.36961	0.00044583	0.00277439
REACTOME_REGULATION_OF_RUNX2_EXPRESSION_AND_ACTIVITY	-0.49595	0.00015418	0.00202227
REACTOME_REGULATION_OF_RUNX3_EXPRESSION_AND_ACTIVITY	-0.537	0.00016155	0.00202227
REACTOME_REGULATION_OF_PTEN_STABILITY_AND_ACTIVITY	-0.49557	0.00015618	0.00202227
REACTOME_NEDDYLATION	-0.38869	0.00013719	0.00202227
REACTOME_TRANSCRIPTIONAL_REGULATION_BY_E2F6	-0.46103	0.0058375	0.0201607
REACTOME_CELLULAR_RESPONSES_TO_EXTERNAL_STIMULI	-0.27137	0.00024519	0.00224643
REACTOME_INTRACELLULAR_SIGNALING_BY_SECOND_MESSENGERS	-0.28471	0.00079755	0.00397652
REACTOME_SIGNALING_BY_TGF_BETA_FAMILY_MEMBERS	-0.30596	0.028909	0.0713156
REACTOME_RAB_REGULATION_OF_TRAFFICKING	-0.31831	0.0095828	0.0301539
REACTOME_INTERLEUKIN_1_SIGNALING	-0.36372	0.0021348	0.00886159
REACTOME_PEROXISOMAL_PROTEIN_IMPORT	-0.47369	0.00031412	0.00224643
REACTOME_NEGATIVE_REGULATORS_OF_DDX58_IFIH1_SIGNALING	-0.46311	0.0055132	0.0192283
REACTOME_NEGATIVE_REGULATION_OF_NOTCH4_SIGNALING	-0.55086	0.00015808	0.00202227
REACTOME_PROTEIN_LOCALIZATION	-0.35669	0.00014306	0.00202227
REACTOME_AUTOPHAGY	-0.40007	0.0001495	0.00202227
REACTOME_ANTIGEN_PROCESSING:_UBIQUITINATION_PROTEASOME_DEGRADATION	-0.37378	0.00013298	0.00202227
REACTOME_ANTIGEN_PRESENTATION:_FOLDING_ASSEMBLY_AND_PEPTIDE_LOADING_OF_CLASS_I_MHC	-0.46413	0.025136	0.0644587

## Sheet: LCNEC-GeneDiff.
Mitotic Index				Ki-67
Gene	Correlation	Gene Symbol		Gene	Correlation	Gene Symbol
8243	1	SMC1A		51742	0.98	ARID4B
1993	1	ELAVL2		84891	0.98	ZSCAN10
7403	1	KDM6A		1786	0.98	DNMT1
85004	0.98	RERG		11016	0.98	ATF7
221711	0.98	SYCP2L		374786	0.98	EFCAB5
340706	0.98	VWA2		9603	0.95	NFE2L3
155054	0.98	ZNF425		57096	0.95	RPGRIP1
100526737	0.98	RBM14-RBM4		26261	0.95	FBXO24
50937	0.95	CDON		29990	0.95	PILRB
546	0.95	ATRX		2686	0.95	GGT7
2638	-0.98	GC		27121	-0.95	DKK4
1178	-0.9	CLC		6927	-0.93	HNF1A
284451	-0.85	ODF3L2		84960	-0.93	CCDC183
3110	-0.83	MNX1		10321	-0.89	CRISP3
348487	-0.83	FAM131C		57586	-0.88	SYT13
5081	-0.8	PAX7		146225	-0.88	CMTM2
2220	-0.79	FCN2		30062	-0.86	RAX
26339	-0.79	OR5K1		4477	-0.86	MSMB
5545	-0.79	PRB4		23428	-0.86	SLC7A8
388799	-0.78	FAM209B		56521	-0.86	DNAJC12

## Sheet: LCNEC-PathwayDiff.
Mitotic Index					Ki-67
Name	Stat (dist.dir)	pval	FDR		Name	Stat (dist.dir)	pval	FDR
REACTOME_GENERIC_TRANSCRIPTION_PATHWAY	0.39463	9.999e-05	0.0234976		REACTOME_SIGNALING_BY_RHO_GTPASES	0.33875	9.999e-05	0.00705212
REACTOME_CILIUM_ASSEMBLY	0.42139	9.999e-05	0.0234976		REACTOME_CELL_CYCLE	0.33339	9.999e-05	0.00705212
REACTOME_GENE_EXPRESSION_TRANSCRIPTION	0.37266	9.999e-05	0.0234976		REACTOME_PROCESSING_OF_CAPPED_INTRON_CONTAINING_PRE_MRNA	0.36707	9.999e-05	0.00705212
REACTOME_ORGANELLE_BIOGENESIS_AND_MAINTENANCE	0.36015	0.00039996	0.0588793		REACTOME_CELL_CYCLE_MITOTIC	0.34095	9.999e-05	0.00705212
REACTOME_ANCHORING_OF_THE_BASAL_BODY_TO_THE_PLASMA_MEMBRANE	0.44143	0.00049995	0.0588793		REACTOME_HIV_INFECTION	0.37419	9.999e-05	0.00705212
REACTOME_INTRAFLAGELLAR_TRANSPORT	0.48588	0.0005011	0.0588793		REACTOME_VESICLE_MEDIATED_TRANSPORT	0.3462	9.999e-05	0.00705212
					REACTOME_DEUBIQUITINATION	0.35879	9.999e-05	0.00705212
					REACTOME_M_PHASE	0.35935	9.999e-05	0.00705212
					REACTOME_HOST_INTERACTIONS_OF_HIV_FACTORS	0.39612	0.0001	0.00705212
					REACTOME_ANCHORING_OF_THE_BASAL_BODY_TO_THE_PLASMA_MEMBRANE	0.44135	0.00010003	0.00705212
					REACTOME_CELL_CYCLE_CHECKPOINTS	0.36183	0.00019998	0.0106067
					REACTOME_METABOLISM_OF_RNA	0.3167	0.00019998	0.0106067
					REACTOME_DOWNSTREAM_SIGNALING_EVENTS_OF_B_CELL_RECEPTOR_BCR	0.44015	0.00020032	0.0106067
					REACTOME_MRNA_SPLICING	0.36589	0.00029997	0.0106067
					REACTOME_MITOTIC_G2_G2_M_PHASES	0.36053	0.00029997	0.0106067
					REACTOME_MITOTIC_PROMETAPHASE	0.36778	0.00029997	0.0106067
					REACTOME_PROGRAMMED_CELL_DEATH	0.36938	0.00029997	0.0106067
					REACTOME_CILIUM_ASSEMBLY	0.361	0.00029997	0.0106067
					REACTOME_CLATHRIN_MEDIATED_ENDOCYTOSIS	0.39428	0.0003	0.0106067
					REACTOME_ACTIVATION_OF_NF_KAPPAB_IN_B_CELLS	0.45086	0.0003009	0.0106067
					REACTOME_POST_TRANSLATIONAL_PROTEIN_MODIFICATION	0.28643	0.00049995	0.0147465
					REACTOME_SIGNALING_BY_THE_B_CELL_RECEPTOR_BCR	0.40196	0.00050015	0.0147465
					REACTOME_CENTROSOME_MATURATION	0.43346	0.0005008	0.0147465
					REACTOME_STABILIZATION_OF_P53	0.46677	0.00050201	0.0147465
					REACTOME_RHO_GTPASE_EFFECTORS	0.32824	0.00059994	0.0169183
					REACTOME_ORGANELLE_BIOGENESIS_AND_MAINTENANCE	0.3371	0.00069993	0.0183955
					REACTOME_RETROGRADE_TRANSPORT_AT_THE_TRANS_GOLGI_NETWORK	0.47552	0.00070451	0.0183955
					REACTOME_MITOTIC_METAPHASE_AND_ANAPHASE	0.36279	0.00079992	0.0194541
					REACTOME_INTERLEUKIN_1_SIGNALING	0.4072	0.00080024	0.0194541
					REACTOME_ANTIVIRAL_MECHANISM_BY_IFN_STIMULATED_GENES	0.41266	0.0010009	0.0221767
					REACTOME_G1_S_DNA_DAMAGE_CHECKPOINTS	0.43016	0.0010024	0.0221767
					REACTOME_AUF1_HNRNP_D0_BINDS_AND_DESTABILIZES_MRNA	0.45423	0.0010066	0.0221767
					REACTOME_G2_M_CHECKPOINTS	0.36625	0.0010999	0.0234979
					REACTOME_DNA_REPLICATION	0.37987	0.0011999	0.0242278
					REACTOME_AURKA_ACTIVATION_BY_TPX2	0.42426	0.0012028	0.0242278
					REACTOME_FC_EPSILON_RECEPTOR_FCERI_SIGNALING	0.37308	0.0015	0.029375
					REACTOME_ANTIGEN_PROCESSING:_UBIQUITINATION_PROTEASOME_DEGRADATION	0.32988	0.0015998	0.0295264
					REACTOME_MAPK6_MAPK4_SIGNALING	0.40641	0.0016014	0.0295264
					REACTOME_INTERFERON_SIGNALING	0.35421	0.0016998	0.0295264
					REACTOME_RAB_REGULATION_OF_TRAFFICKING	0.38151	0.0017003	0.0295264
					REACTOME_CLASS_I_MHC_MEDIATED_ANTIGEN_PROCESSING_PRESENTATION	0.3172	0.0017998	0.0295264
					REACTOME_RHO_GTPASE_CYCLE	0.37231	0.0018	0.0295264
					REACTOME_EPH_EPHRIN_SIGNALING	0.39755	0.0018009	0.0295264
					REACTOME_BIOSYNTHESIS_OF_THE_N_GLYCAN_PRECURSOR_DOLICHOL_LIPID_LINKED_OLIGOSACCHARIDE_LLO_AND_TRANSFER_TO_A_NASCENT_PROTEIN	0.40962	0.0019036	0.0305009
					REACTOME_DNA_REPAIR	0.31975	0.0019998	0.0313302
					REACTOME_ASSEMBLY_OF_THE_PRE_REPLICATIVE_COMPLEX	0.42088	0.0021051	0.0322629
					REACTOME_NEGATIVE_REGULATORS_OF_DDX58_IFIH1_SIGNALING	0.49552	0.0022431	0.0330257
					REACTOME_UB_SPECIFIC_PROCESSING_PROTEASES	0.3379	0.0023998	0.0330257
					REACTOME_DEATH_RECEPTOR_SIGNALLING	0.36947	0.0023998	0.0330257
					REACTOME_REGULATION_OF_PLK1_ACTIVITY_AT_G2_M_TRANSITION	0.40087	0.002401	0.0330257
					REACTOME_DNA_REPLICATION_PRE_INITIATION	0.4035	0.0024026	0.0330257
					REACTOME_CARGO_RECOGNITION_FOR_CLATHRIN_MEDIATED_ENDOCYTOSIS	0.38083	0.0025013	0.0330257
					REACTOME_DDX58_IFIH1_MEDIATED_INDUCTION_OF_INTERFERON_ALPHA_BETA	0.41063	0.0026034	0.0330257
					REACTOME_REGULATION_OF_APOPTOSIS	0.4413	0.0026157	0.0330257
					REACTOME_C_TYPE_LECTIN_RECEPTORS_CLRS	0.36531	0.0027	0.0330257
					REACTOME_SWITCHING_OF_ORIGINS_TO_A_POST_REPLICATIVE_STATE	0.40227	0.0027032	0.0330257
					REACTOME_GENE_EXPRESSION_TRANSCRIPTION	0.27673	0.0027997	0.0330257
					REACTOME_RECRUITMENT_OF_NUMA_TO_MITOTIC_CENTROSOMES	0.39089	0.002802	0.0330257
					REACTOME_DECTIN_1_MEDIATED_NONCANONICAL_NF_KB_SIGNALING	0.43091	0.0028107	0.0330257
					REACTOME_UCH_PROTEINASES	0.38861	0.0029009	0.0335268
					REACTOME_HOST_INTERACTIONS_WITH_INFLUENZA_FACTORS	0.46535	0.003038	0.034545
					REACTOME_VIRAL_MESSENGER_RNA_SYNTHESIS	0.45924	0.0033306	0.037271
					REACTOME_METABOLISM_OF_POLYAMINES	0.42766	0.0035123	0.0374096
					REACTOME_EPHB_MEDIATED_FORWARD_SIGNALING	0.45837	0.0035396	0.0374096
					REACTOME_HIV_LIFE_CYCLE	0.35724	0.0035996	0.0374096
					REACTOME_TCR_SIGNALING	0.37547	0.0036004	0.0374096
					REACTOME_CDK_MEDIATED_PHOSPHORYLATION_AND_REMOVAL_OF_CDC6	0.40858	0.0036083	0.0374096
					REACTOME_ORC1_REMOVAL_FROM_CHROMATIN	0.41128	0.0040104	0.0409758
					REACTOME_PI_METABOLISM	0.39255	0.0041025	0.041318
					REACTOME_SIGNALING_BY_EGFR	0.44338	0.0042271	0.0419733
					REACTOME_VIF_MEDIATED_DEGRADATION_OF_APOBEC3G	0.43044	0.0044212	0.0432909
					REACTOME_DEGRADATION_OF_AXIN	0.42551	0.0045299	0.0437477
					REACTOME_ADAPTIVE_IMMUNE_SYSTEM	0.28949	0.0045995	0.0438196
					REACTOME_INTERLEUKIN_1_FAMILY_SIGNALING	0.35735	0.0046995	0.0441753
					REACTOME_METABOLISM_OF_LIPIDS	0.29137	0.0048995	0.0454493
					REACTOME_INTRA_GOLGI_AND_RETROGRADE_GOLGI_TO_ER_TRAFFIC	0.33916	0.0049995	0.0457746
					REACTOME_MITOTIC_SPINDLE_CHECKPOINT	0.37288	0.0051036	0.0461287
					REACTOME_PLASMA_LIPOPROTEIN_CLEARANCE	0.47865	0.0056203	0.0496903
					REACTOME_RHO_GTPASES_ACTIVATE_FORMINS	0.3558	0.0057	0.0496903
					REACTOME_FCERI_MEDIATED_NF_KB_ACTIVATION	0.39387	0.0057091	0.0496903
					REACTOME_P75_NTR_RECEPTOR_MEDIATED_SIGNALLING	0.37964	0.0061018	0.0524606
					REACTOME_THE_CITRIC_ACID_TCA_CYCLE_AND_RESPIRATORY_ELECTRON_TRANSPORT	0.34295	0.0062994	0.053507
					REACTOME_TRANSLOCATION_OF_SLC2A4_GLUT4_TO_THE_PLASMA_MEMBRANE	0.4027	0.0066172	0.0555372
					REACTOME_RHO_GTPASES_ACTIVATE_WASPS_AND_WAVES	0.46077	0.0072191	0.0598761
					REACTOME_S_PHASE	0.34471	0.0077992	0.0626328
					REACTOME_APC_C:CDH1_MEDIATED_DEGRADATION_OF_CDC20_AND_OTHER_APC_C:CDH1_TARGETED_PROTEINS_IN_LATE_MITOSIS_EARLY_G1	0.39733	0.007818	0.0626328
					REACTOME_CLEC7A_DECTIN_1_SIGNALING	0.37299	0.0081024	0.0634688
					REACTOME_TRNA_PROCESSING	0.36587	0.0085034	0.065878
					REACTOME_NEDDYLATION	0.32687	0.0085991	0.0658953
					REACTOME_TRANSPORT_OF_MATURE_TRANSCRIPT_TO_CYTOPLASM	0.38301	0.0089053	0.0663383
					REACTOME_PYRUVATE_METABOLISM_AND_CITRIC_ACID_TCA_CYCLE	0.41435	0.0090598	0.0663383
					REACTOME_TRANS_GOLGI_NETWORK_VESICLE_BUDDING	0.39362	0.009121	0.0663383
					REACTOME_REGULATION_OF_ACTIN_DYNAMICS_FOR_PHAGOCYTIC_CUP_FORMATION	0.40914	0.0091274	0.0663383
					REACTOME_GOLGI_ASSOCIATED_VESICLE_BIOGENESIS	0.4137	0.0093467	0.067239
					REACTOME_CROSS_PRESENTATION_OF_SOLUBLE_EXOGENOUS_ANTIGENS_ENDOSOMES	0.42677	0.0095573	0.0680596
					REACTOME_DEGRADATION_OF_DVL	0.4148	0.0098394	0.0685087
					REACTOME_REGULATION_OF_RUNX3_EXPRESSION_AND_ACTIVITY	0.41306	0.0098651	0.0685087
					REACTOME_RAB_GEFS_EXCHANGE_GTP_FOR_GDP_ON_RABS	0.3785	0.0099119	0.0685087
					REACTOME_PHOSPHOLIPID_METABOLISM	0.3289	0.010099	0.0691242
					REACTOME_FBXL7_DOWN_REGULATES_AURKA_DURING_MITOTIC_ENTRY_AND_IN_EARLY_MITOSIS	0.41203	0.010268	0.0696052
					REACTOME_SIGNALING_BY_ERYTHROPOIETIN	0.49444	0.010594	0.0711311
					REACTOME_ASPARAGINE_N_LINKED_GLYCOSYLATION	0.31209	0.010699	0.0711584
					REACTOME_ACTIVATION_OF_APC_C_AND_APC_C:CDC20_MEDIATED_DEGRADATION_OF_MITOTIC_PROTEINS	0.38807	0.010926	0.0719891
					REACTOME_SUMOYLATION_OF_SUMOYLATION_PROTEINS	0.45573	0.011175	0.0729479
					REACTOME_TRANSPORT_OF_MATURE_MRNAS_DERIVED_FROM_INTRONLESS_TRANSCRIPTS	0.43571	0.011544	0.0746653
					REACTOME_CHOLESTEROL_BIOSYNTHESIS	0.48931	0.012568	0.0805495
					REACTOME_NUCLEOTIDE_BINDING_DOMAIN_LEUCINE_RICH_REPEAT_CONTAINING_RECEPTOR_NLR_SIGNALING_PATHWAYS	0.40775	0.013364	0.0848795
					REACTOME_REGULATION_OF_MITOTIC_CELL_CYCLE	0.3728	0.013708	0.0858727
					REACTOME_NUCLEAR_IMPORT_OF_REV_PROTEIN	0.45243	0.013764	0.0858727
					REACTOME_PCP_CE_PATHWAY	0.36884	0.014107	0.0872238
					REACTOME_REGULATION_OF_PTEN_STABILITY_AND_ACTIVITY	0.38895	0.014228	0.0872238
					REACTOME_REGULATION_OF_RAS_BY_GAPS	0.388	0.014435	0.0872587
					REACTOME_OVARIAN_TUMOR_DOMAIN_PROTEASES	0.44055	0.014578	0.0872587
					REACTOME_FGFR2_ALTERNATIVE_SPLICING	0.48293	0.014605	0.0872587
					REACTOME_THE_ROLE_OF_NEF_IN_HIV_1_REPLICATION_AND_DISEASE_PATHOGENESIS	0.46834	0.015721	0.093137
					REACTOME_SCF_SKP2_MEDIATED_DEGRADATION_OF_P27_P21	0.39764	0.015969	0.0938179
					REACTOME_TNF_SIGNALING	0.42646	0.016608	0.0967656
					REACTOME_CYTOSOLIC_SENSORS_OF_PATHOGEN_ASSOCIATED_DNA	0.39122	0.016961	0.0980123
					REACTOME_INTRINSIC_PATHWAY_FOR_APOPTOSIS	0.4111	0.017127	0.098167
					REACTOME_REGULATION_OF_BETA_CELL_DEVELOPMENT	-0.34986	0.0075758	0.0621039
					REACTOME_FORMATION_OF_FIBRIN_CLOT_CLOTTING_CASCADE	-0.33231	0.0080645	0.0634688
					REACTOME_BINDING_AND_UPTAKE_OF_LIGANDS_BY_SCAVENGER_RECEPTORS	-0.3168	0.0087719	0.0663383
					REACTOME_DIGESTION_AND_ABSORPTION	-0.35514	0.0026738	0.0330257
